# Supplementary material for: Combined genome-wide association study of 136 quantitative ear morphology traits in multiple populations reveal 8 novel loci
Source: PLoS Genet. 2023 Jul 17;19(7):e1010786. doi: 10.1371/journal.pgen.1010786 (PMC10351707; doi:10.1371/journal.pgen.1010786)
Supplement: S1 Table — (XLSX) [file pgen.1010786.s011.xlsx]

## Sheet: Sheet1
	ST1. Characteristic of all 5 cohorts.
	Cohort	Population	N	Image	SEX (%female)	AGE (mean±SD)	AGE[range]	BMI (mean±SD)	BMI[range]	Covariants
	RS	European	3675	45 degrees to left	55.29	69.02±9.34	[52-99]	--	--	SEX,AGE,5PCs
	TwinsUK	European	1065	45 degrees to left	100	59.56±9.34	[32-86]	--	--	AGE,5PCs
	TZL	East Asian	2348	90 degrees to left	65.64	56.29±9.50	[31-87]	24.40±3.02	[15.63-34.64]	SEX,AGE,BMI,5PCs
	NSTP	East Asian	2487	90 degrees to left	63.09	50.16±12.78	[17-83]	24.47±3.43	[15.13-37.76]	SEX,AGE,BMI,5PCs
	CANDELA	Lartin American	5346	90 degrees to left	52.62	24.98±7.07	[16-86]	24.16±3.73	[15.26-37.75]	SEX,AGE,BMI,5PCs
