# Supplementary material for: Combined genome-wide association study of 136 quantitative ear morphology traits in multiple populations reveal 8 novel loci
Source: PLoS Genet. 2023 Jul 17;19(7):e1010786. doi: 10.1371/journal.pgen.1010786 (PMC10351707; doi:10.1371/journal.pgen.1010786)
Supplement: S2 Table — (XLSX) [file pgen.1010786.s012.xlsx]

## Sheet: Sheet1
	ST2. Characteristic of 136 ear phenotypes in 5 cohorts.
			RS		UK		TZL		JZ		CANDELA
	Traits	FinalTraits	Mean	SD	Mean	SD	Mean	SD	Mean	SD	Mean	SD
	1_2	L1_L2	25.9305	1.89051	25.7631	1.4741	26.2482	1.94901	25.9356	1.57117	27.6549	1.892
	1_3	L1_L3	38.937	2.74005	37.6564	2.52987	39.014	2.66472	40.3648	2.19986	42.567	2.14136
	1_4	L1_L4	48.3776	2.68722	47.3413	2.85843	47.7532	2.71886	50.3365	2.21831	51.3307	1.81348
	1_5	L1_L5	64.5823	1.6082	63.1859	1.84172	63.2036	1.70261	64.153	1.60388	63.2674	1.64024
	1_6	L1_L6	74.9001	2.16625	72.7914	2.06677	73.834	2.37072	73.0625	2.34229	71.4441	2.15747
	1_7	L1_L7	67.7365	3.2074	68.3542	2.43937	68.4771	3.13698	68.4721	3.14882	66.5319	2.72527
	1_8	L1_L8	25.5457	1.4594	22.4281	1.46245	24.903	1.84124	25.8695	1.63528	24.2728	1.70241
	1_9	L1_L9	56.7774	1.90727	53.3317	1.73803	55.0198	2.20152	54.0813	2.03343	52.7233	2.03592
	1_10	L1_L10	33.3617	1.84833	31.6452	1.72924	32.536	2.03215	34.155	1.98747	32.6611	2.05984
	1_11	L1_L11	40.1883	1.81963	38.0168	1.4855	38.8271	1.84801	39.8994	1.87085	38.4175	1.84909
	1_12	L1_L12	50.1385	1.89821	47.2622	1.51826	48.542	1.84579	49.1809	1.91572	47.7154	2.01079
	1_13	L1_L13	45.3124	1.75271	42.8017	1.51449	43.2148	1.75236	44.1969	1.87238	42.8165	1.83275
	1_14	L1_L14	42.6945	1.36098	40.4732	1.32784	40.3354	1.76743	41.8851	1.56773	41.1844	1.66309
	1_15	L1_L15	27.883	1.25682	25.269	0.984403	25.6406	1.45829	27.2187	1.26223	26.6446	1.417
	1_16	L1_L16	42.6705	2.19408	38.3399	2.37971	40.5218	2.19735	41.5167	2.07736	42.2183	1.8335
	1_17	L1_L17	22.5942	1.88673	21.4841	1.61333	21.7837	2.11421	24.0949	2.31949	26.0722	2.4635
	2_3	L2_L3	23.411	1.70424	23.8615	1.40284	23.8252	1.50937	24.4448	1.16849	25.2469	1.06303
	2_4	L2_L4	44.7173	1.96268	45.4543	1.72464	44.9426	2.04379	46.1423	1.5975	47.0788	1.3516
	2_5	L2_L5	70.7436	1.25167	70.3108	0.946022	70.7355	1.06105	70.1208	1.05018	70.2842	0.928172
	2_6	L2_L6	88.4154	1.76685	86.6414	1.84017	88.4783	1.74064	86.0168	1.60459	85.8258	1.20963
	2_7	L2_L7	83.6672	2.89145	84.5208	2.47102	85.5786	2.81787	83.8794	2.71487	83.5165	2.19337
	2_8	L2_L8	40.9514	0.92007	38.2165	1.07072	40.998	1.21228	38.8643	1.38353	38.2999	1.09467
	2_9	L2_L9	63.425	2.41361	59.9117	1.70414	63.2446	2.19745	59.9513	2.13018	59.543	2.10465
	2_10	L2_L10	49.3839	1.15722	47.4389	1.11828	49.5876	1.40617	49.6168	1.22325	49.8296	1.20124
	2_11	L2_L11	55.4828	1.16794	53.0846	1.10878	55.2438	1.22635	54.9351	1.21916	55.1127	1.04363
	2_12	L2_L12	66.1732	1.24257	62.8963	1.28142	65.5561	1.10745	64.7753	1.15369	65.1041	0.965264
	2_13	L2_L13	57.7086	1.37506	54.5232	1.34806	56.3967	1.21402	55.9913	1.29056	55.9534	1.09267
	2_14	L2_L14	47.6895	1.59067	44.2506	1.39451	45.723	1.42685	45.4856	1.39279	45.1788	1.24473
	2_15	L2_L15	35.0597	1.40676	32.0471	1.28831	33.2065	1.153	32.0052	1.07553	31.711	0.887207
	2_16	L2_L16	41.6673	2.72959	36.1738	2.06865	39.7925	2.41087	38.6183	2.09212	39.0302	1.80987
	2_17	L2_L17	12.3804	1.09917	12.3825	0.853265	12.3348	0.985333	13.5798	1.76253	14.2593	1.61023
	3_4	L3_L4	24.7154	0.748981	24.5989	0.732312	24.7519	0.986531	25.4367	1.1266	26.3688	0.977857
	3_5	L3_L5	54.3763	1.38231	52.6386	1.08775	54.5098	1.37575	53.8761	1.59729	54.6442	1.4247
	3_6	L3_L6	76.7017	2.25837	73.1756	2.09297	76.8124	2.06614	74.4085	1.69395	75.006	1.536
	3_7	L3_L7	74.6278	2.91186	73.4259	2.62539	76.585	3.03313	74.866	2.77854	75.4631	2.45969
	3_8	L3_L8	38.592	1.27282	35.1597	1.16016	38.5209	1.24972	36.1868	1.45394	37.1585	1.21373
	3_9	L3_L9	48.2182	3.73698	42.8745	2.47819	48.3995	2.5835	44.9075	2.23926	45.2866	2.47278
	3_10	L3_L10	45.1132	1.53897	41.2175	1.58118	45.4002	1.68157	45.6693	1.93182	47.2592	1.67163
	3_11	L3_L11	49.1939	1.6451	44.7618	1.52726	49.1752	1.60205	49.3166	1.79923	50.7743	1.59459
	3_12	L3_L12	58.9229	1.91458	53.4146	1.66794	58.4318	1.46274	58.0313	1.67645	59.5971	1.61314
	3_13	L3_L13	48.2474	2.31302	42.708	1.72995	46.9596	1.51306	46.959	1.66629	48.0217	1.59757
	3_14	L3_L14	33.9048	2.93736	27.9757	2.12407	31.9417	1.96183	31.4944	2.0184	32.031	1.73213
	3_15	L3_L15	28.0106	1.92392	24.1306	1.27352	26.8895	1.41084	25.5353	1.35947	26.6802	1.35749
	3_16	L3_L16	24.5001	4.03799	17.4676	2.56703	22.6243	2.89691	21.0219	2.60245	21.5971	2.20037
	3_17	L3_L17	16.8665	2.155	16.935	2.14297	17.8923	1.88433	16.5177	1.75195	16.7125	1.59286
	4_5	L4_L5	30.4343	1.18022	28.7109	1.07687	30.605	1.38619	29.6171	1.2248	29.5832	1.10882
	4_6	L4_L6	55.0243	2.23866	51.2892	2.13132	55.0577	2.41448	52.4866	1.77886	52.2231	1.63538
	4_7	L4_L7	55.2257	2.79395	53.4535	2.72301	56.9337	3.21454	55.084	2.6151	54.8723	2.33379
	4_8	L4_L8	33.041	1.27002	31.7562	1.72733	32.5673	1.22208	31.5086	1.43072	32.5559	1.28279
	4_9	L4_L9	25.4121	3.91408	19.9542	2.64039	25.8234	2.89027	22.4178	2.47314	22.3346	2.58008
	4_10	L4_L10	34.9811	1.92163	31.5398	2.21314	35.0358	1.76331	35.7032	2.00296	36.905	1.72757
	4_11	L4_L11	35.722	1.7258	31.512	1.9917	35.6888	1.7922	36.4378	1.89937	37.4599	1.66386
	4_12	L4_L12	42.6998	1.90718	37.0036	1.83079	42.1231	1.75144	42.175	1.85051	43.2078	1.72701
	4_13	L4_L13	31.402	2.12186	25.8251	1.4854	30.2048	1.55755	30.7844	1.74748	31.3913	1.54561
	4_14	L4_L14	15.8184	2.21893	10.9716	1.29365	14.7323	1.36477	14.7804	1.37588	15.2513	1.16184
	4_15	L4_L15	22.9895	1.50737	22.6893	2.17904	23.4724	1.86307	23.8458	1.73204	25.1087	1.37834
	4_16	L4_L16	7.77338	1.31465	9.80592	2.14629	8.07681	1.20782	9.1842	1.35017	9.41001	1.27365
	4_17	L4_L17	33.5466	2.90449	34.2949	2.46468	34.1236	2.65133	33.439	2.30265	33.459	1.96544
	5_6	L5_L6	26.9288	1.45069	24.7216	1.34474	26.4234	1.67713	24.6453	1.36997	24.1361	1.24538
	5_7	L5_L7	31.2112	1.81601	29.9604	1.97049	31.7008	2.28937	30.1491	1.9281	29.5823	1.74923
	5_8	L5_L8	40.1749	1.36023	41.304	1.36565	39.2045	1.52063	38.5463	1.62576	39.1048	1.31947
	5_9	L5_L9	8.49348	1.89097	10.5564	2.00299	8.59109	1.63655	10.5849	2.10568	11.1395	2.00529
	5_10	L5_L10	35.0349	1.60906	33.9525	1.47426	34.279	1.54562	33.586	1.47159	33.8735	1.19264
	5_11	L5_L11	30.037	1.51239	28.7378	1.5187	29.6083	1.41792	29.5832	1.38519	29.821	1.05254
	5_12	L5_L12	28.3407	1.18742	25.3529	1.36735	27.3733	1.27129	27.3933	1.20555	27.7482	1.08043
	5_13	L5_L13	22.6178	1.03393	21.5394	1.12228	22.2455	0.993058	22.3738	0.990401	22.4717	0.928282
	5_14	L5_L14	23.3559	2.15515	26.1199	1.87437	25.1185	2.05058	24.7325	1.88186	25.1634	1.62609
	5_15	L5_L15	37.7989	1.94125	39.8379	1.6364	39.2949	1.68195	39.2976	1.53496	39.7455	1.23087
	5_16	L5_L16	30.1028	3.49385	35.4549	2.46794	32.1592	2.89193	33.1064	2.49651	33.2678	2.15585
	5_17	L5_L17	58.519	1.83707	58.1271	1.33565	58.6087	1.58987	56.6506	1.90531	56.1773	1.66687
	6_7	L6_L7	10.9961	0.998421	9.42883	0.765422	10.4968	1.09999	9.61542	0.873714	9.62322	0.79848
	6_8	L6_L8	49.7957	2.00782	50.8661	1.77777	49.527	1.98747	48.4883	1.7919	48.9088	1.44608
	6_9	L6_L9	29.7014	2.33685	31.3416	1.70846	29.2671	2.54751	30.2214	2.18678	30.1683	2.38961
	6_10	L6_L10	41.5861	1.96031	41.2666	1.80159	41.382	2.2186	38.9482	1.76432	38.8115	1.59263
	6_11	L6_L11	34.7555	1.61162	34.9111	1.52919	35.0656	1.77314	33.1839	1.42111	33.0461	1.24036
	6_12	L6_L12	25.1793	1.39499	25.5917	1.33839	25.6377	1.50959	24.3284	1.35957	24.2424	1.16411
	6_13	L6_L13	30.8173	1.60398	32.1368	1.3937	32.1646	1.71539	30.1629	1.51025	30.0351	1.38868
	6_14	L6_L14	42.8508	1.85353	45.2211	1.40648	45.022	1.58038	43.0048	1.40111	43.1415	1.36745
	6_15	L6_L15	53.3837	1.6799	54.6508	1.3679	55.3445	1.50125	54.1106	1.22264	54.2179	1.1738
	6_16	L6_L16	52.593	2.75241	55.7585	2.15845	54.4082	2.60386	53.5696	2.13721	53.5937	1.81375
	6_17	L6_L17	76.3042	1.48738	74.4184	1.78228	76.3279	1.71097	73.0601	1.91887	72.4755	1.66317
	7_8	L7_L8	43.4888	2.89306	47.2717	2.2588	45.1683	2.69607	45.3464	2.84401	45.548	2.48306
	7_9	L7_L9	31.1848	2.63348	34.0616	2.27749	31.9634	3.07139	32.9656	2.73031	32.6473	2.93379
	7_10	L7_L10	34.9453	2.6091	37.5943	2.23223	36.5888	2.71051	34.9236	2.5828	34.4893	2.39113
	7_11	L7_L11	28.3607	2.35766	31.5579	2.0615	30.5203	2.46505	29.2571	2.31332	28.7964	2.0794
	7_12	L7_L12	17.7708	2.26625	21.7061	1.92759	20.2261	2.31369	19.4994	2.28686	18.9459	1.98311
	7_13	L7_L13	26.5931	2.58076	30.8862	2.02614	29.8957	2.62586	28.3948	2.37165	28.0271	2.05811
	7_14	L7_L14	41.1646	2.75135	45.8304	2.11563	44.975	2.53772	43.6391	2.12933	43.6029	1.88941
	7_15	L7_L15	49.0794	2.89079	52.8546	2.22058	52.8536	2.68198	52.5161	2.45265	52.4214	2.22281
	7_16	L7_L16	51.5852	3.48882	56.4246	2.63501	54.8625	3.6217	54.6085	2.79489	54.6343	2.43587
	7_17	L7_L17	71.9166	2.42939	72.5365	2.28821	73.7034	2.63733	71.4304	2.43112	70.8192	2.1008
	8_9	L8_L9	32.461	1.61917	31.9473	1.27684	31.076	1.9875	28.6976	1.90373	28.7065	1.78187
	8_10	L8_L10	8.67655	1.01277	9.76168	0.919299	8.72693	1.23405	10.874	1.41571	11.6501	1.41822
	8_11	L8_L11	15.2227	1.09616	15.9951	0.896394	14.7425	1.11203	16.1958	1.23307	16.9174	1.22503
	8_12	L8_L12	25.7323	1.21209	25.6723	0.998069	24.9832	1.20243	26.0372	1.32202	26.9057	1.29589
	8_13	L8_L13	19.8214	1.47598	20.4586	1.17482	18.4413	1.59133	18.7347	1.54349	19.2235	1.41831
	8_14	L8_L14	21.0115	1.02321	22.0864	1.04767	19.9359	1.31956	18.756	1.38481	18.9979	1.42128
	8_15	L8_L15	11.4776	0.957281	11.4845	0.93405	11.8661	1.08077	10.7998	0.976396	10.6071	0.91599
	8_16	L8_L16	26.4517	1.14451	25.4678	1.28433	25.6554	1.18883	23.973	1.45647	24.8224	1.34377
	8_17	L8_L17	30.1563	0.955678	27.1874	1.07487	29.8143	1.17148	27.3893	1.65803	26.9455	1.22112
	9_10	L9_L10	27.868	1.3241	25.8026	1.47132	26.6613	1.52633	25.2863	1.38851	25.2273	1.29708
	9_11	L9_L11	23.441	1.55938	21.6977	1.68943	22.5507	1.41889	22.4002	1.38232	22.395	1.28172
	9_12	L9_L12	23.8427	2.00682	21.8728	1.80908	22.4064	1.64734	23.4953	1.65954	23.8492	1.78497
	9_13	L9_L13	15.9352	1.08585	13.9349	0.924621	14.8184	0.903283	14.8434	0.913566	14.6452	1.04662
	9_14	L9_L14	15.751	1.73942	15.7024	1.46961	17.577	2.27611	14.5424	2.09963	14.4843	2.28392
	9_15	L9_L15	29.9637	1.47346	29.4461	1.33475	31.2387	2.09166	28.9373	1.83848	28.8233	1.97981
	9_16	L9_L16	23.7353	2.5778	25.4429	2.24621	25.7548	2.39872	23.8908	2.8141	23.7187	2.74337
	9_17	L9_L17	51.1768	2.18445	47.6919	1.91937	51.0159	2.76532	46.496	3.17828	45.4693	3.07108
	10_11	L10_L11	6.84186	0.594658	6.38968	0.5584	6.32164	0.648189	5.79544	0.583737	5.79844	0.572345
	10_12	L10_L12	17.1905	1.12405	15.9581	0.975631	16.3919	1.2238	15.4944	1.02582	15.6033	1.02522
	10_13	L10_L13	13.0189	1.06123	12.5078	1.01891	12.2349	1.38867	11.4226	1.20559	11.5339	1.13965
	10_14	L10_L14	20.3886	1.98116	20.8386	1.78149	20.7822	1.78634	21.126	1.84391	21.779	1.64673
	10_15	L10_L15	17.1675	2.04525	17.42	1.67286	18.7379	1.964	20.3828	1.65062	20.9353	1.62725
	10_16	L10_L16	28.6918	2.25388	27.9497	1.8522	29.0538	2.25797	30.0074	1.80832	31.2291	1.60064
	10_17	L10_L17	38.286	1.31271	35.9299	1.1811	38.2253	1.38929	38.14	1.2305	38.4122	1.14394
	11_12	L11_L12	10.6948	0.68763	9.85495	0.560832	10.3467	0.776797	9.88037	0.678626	10.0192	0.679094
	11_13	L11_L13	7.62212	0.945958	7.82773	1.02205	7.85332	1.07523	7.6334	1.07018	7.83286	0.877433
	11_14	L11_L14	20.1274	2.02187	20.9162	1.74174	21.1838	1.84215	21.8431	1.68816	22.5026	1.51172
	11_15	L11_L15	21.7738	1.65917	21.9545	1.33986	23.2648	1.65035	24.6582	1.37453	25.1489	1.36159
	11_16	L11_L16	29.9506	2.33872	29.8091	1.67204	30.5956	2.54457	31.9604	1.70187	33.0143	1.57375
	11_17	L11_L17	44.029	1.1171	41.2741	1.15166	43.6076	1.24354	43.0647	1.28709	43.1919	1.0412
	12_13	L12_L13	11.3683	0.8195	11.3402	0.764025	12.063	0.808845	11.5796	0.794181	12.0706	0.698912
	12_14	L12_L14	27.2384	1.56445	27.3662	1.27728	28.2711	1.4114	28.4098	1.33206	29.2803	1.16899
	12_15	L12_L15	32.1239	1.34797	31.4934	1.08763	33.2741	1.36197	34.0899	1.20296	34.7444	1.183
	12_16	L12_L16	37.7698	2.19982	37.4127	1.38775	38.2572	2.4637	39.2926	1.66372	40.3958	1.63554
	12_17	L12_L17	54.6454	1.07557	51.0222	1.2762	53.8586	1.22705	52.748	1.40451	52.9881	1.11573
	13_14	L13_L14	15.9087	0.873303	16.0717	0.68249	16.2643	0.814174	16.8575	0.837218	17.2443	0.795843
	13_15	L13_L15	22.7699	0.913545	22.5258	0.793988	23.2982	1.15977	24.2729	1.12506	24.5261	1.05013
	13_16	L13_L16	26.4541	1.68455	26.2495	1.22713	26.2845	2.03285	27.7887	1.47108	28.371	1.46682
	13_17	L13_L17	45.7385	1.20328	42.303	1.3718	44.3082	1.4693	43.2794	1.64641	42.9617	1.30958
	14_15	L14_L15	14.9644	0.63781	15.3277	0.715983	14.9638	0.634181	15.2239	0.674089	15.316	0.699438
	14_16	L14_L16	10.7414	1.46434	10.6931	1.34675	10.3394	1.78619	11.1834	1.64786	11.3206	1.41182
	14_17	L14_L17	35.4443	1.41532	32.1274	1.37326	33.5633	1.73193	32.0295	1.90197	31.0667	1.54223
	15_16	L15_L16	16.3433	1.44108	14.8048	1.49804	16.0459	1.70817	15.2911	1.633	16.2916	1.49435
	15_17	L15_L17	23.0173	1.31762	19.8326	1.34403	21.1016	1.30316	19.0974	1.63479	18.5216	1.27762
	16_17	L16_L17	29.884	2.31685	24.7918	1.92005	28.3071	2.69309	25.4577	2.17909	25.0364	2.12552
