# Supplementary material for: Combined genome-wide association study of 136 quantitative ear morphology traits in multiple populations reveal 8 novel loci
Source: PLoS Genet. 2023 Jul 17;19(7):e1010786. doi: 10.1371/journal.pgen.1010786 (PMC10351707; doi:10.1371/journal.pgen.1010786)
Supplement: S3 Table — (XLSX) [file pgen.1010786.s013.xlsx]

## Sheet: Sheet1
	ST3. Kolmogorov-Smirnov normality tests of 136 ear phenotypes in 5 cohorts.
	All column of 5 cohorts : bolded with P >= 0.05/136 (Bonferroni correction)
	P (RS)	P (TwinsUK)	P (TZL)	P (JZ)	P (CANDELA)	_	Cohort	Num	prop%(p >=3.68e-4)
	0.293955	0.120692	0.718515	0.0352731	0.0886569		RS	112	82.3529
	0.0141565	0.0378889	0.0884687	0.00111873	0.639666		TwinsUK	134	98.5294
	4.86019e-06	0.158814	0.00363567	1.6923e-05	0.0249611		TZL	128	94.1176
	5.92801e-07	0.0490178	3.61072e-05	0.0116441	0.0281205		JZ	131	96.3235
	0.0602062	0.682482	0.101489	0.173119	0.467861		CANDELA	136	100
	0.174134	0.856971	0.283697	0.0229065	0.821788
	0.0133649	0.935882	0.955045	0.590956	0.826306
	0.185663	0.922829	0.88458	0.627542	0.153754
	0.329492	0.961215	0.00745879	0.0146612	0.939525
	0.366459	0.847259	0.188812	0.255827	0.965061
	0.631458	0.044128	0.296508	0.313928	0.852982
	0.610398	0.117802	0.0630701	0.937164	0.585439
	1.04725e-06	0.122941	0.0024199	0.958518	0.280304
	0.00176983	0.655429	0.0366654	0.46956	0.429641
	6.53938e-10	0.152462	0.000208611	0.00411959	0.451547
	0.0375587	0.958533	0.643604	0.0221159	0.772046
	1.20799e-05	0.00633196	0.0172547	0.000189655	0.154265
	6.46944e-08	0.000898167	0.00939099	1.23217e-05	0.121584
	8.21675e-05	0.00767608	0.000933505	0.329371	0.593789
	0.080658	0.0498835	0.210054	0.844983	0.908382
	0.118582	0.302074	0.759576	0.472695	0.97589
	0.774406	0.173914	0.223135	0.489784	0.640929
	0.909855	0.505028	0.445195	0.163657	0.7519
	0.536864	0.81856	0.589161	0.573481	0.92703
	0.0846717	0.916906	0.099059	0.276603	0.444905
	0.643839	0.807849	0.0488846	0.922579	0.760802
	0.579028	0.431519	0.924845	0.574504	0.173446
	0.059857	0.528155	0.19243	0.111113	0.302787
	0.406396	0.701683	0.394899	0.810806	0.512668
	0.274906	0.396092	0.0701783	0.108877	0.971555
	0.57302	0.344575	0.0698077	0.00226409	0.0130895
	0.00634978	0.935356	0.460638	0.377203	0.440824
	0.831012	0.468059	0.958925	0.278309	0.446259
	0.035404	0.953179	0.485075	0.91087	0.285148
	0.00850844	0.296338	0.269887	0.185683	0.811778
	0.000117136	0.0188873	0.000225987	0.785324	0.292598
	0.0978302	0.678103	0.559037	0.904908	0.430527
	0.00136837	0.108956	0.814566	0.78926	0.388236
	0.110888	0.645943	0.670249	0.888301	0.489168
	0.398656	0.229017	0.645155	0.862354	0.854873
	0.133834	0.0252239	0.649255	0.539394	0.560921
	0.0571519	0.0393611	0.423694	0.889129	0.0919039
	0.452209	0.362885	0.757124	0.879469	0.998948
	0.0482482	0.000574051	4.18041e-05	0.102118	0.241026
	0.0170183	0.779289	0.774829	0.00393804	0.985132
	0.444448	0.773246	0.467736	0.0400594	0.9976
	0.12217	0.130558	0.529235	0.0100946	0.109585
	7.73013e-05	0.39858	0.291208	0.882221	0.148583
	0.00805969	0.0100658	0.480963	0.10959	0.910324
	0.000438411	0.107164	0.0619767	0.111118	0.0472157
	0.00272214	0.0382879	0.289295	0.000230309	0.288244
	0.00101903	0.0870775	0.960292	0.031041	0.694194
	0.634977	0.138814	0.159029	0.12934	0.99398
	0.238887	0.00511545	0.10415	0.908075	0.523519
	0.000163043	0.023854	0.0596088	0.404951	0.846019
	0.214948	0.56017	0.479308	0.356221	0.0240978
	0	0.214981	1.11022e-16	4.33649e-05	0.205529
	0.0243674	0.049941	0.0266103	0.102676	0.74714
	0.385267	0.703529	0.981014	0.3726	0.566003
	2.77094e-05	0.686666	0.000679513	0.782029	0.2106
	0.320887	0.100736	0.616327	0.966952	0.150462
	7.77156e-16	0.179714	1.84067e-10	0.0568648	0.531276
	1.26047e-05	0.000297916	0.0294571	0.0167912	0.990615
	4.45744e-05	0.000633134	0.0644075	0.0335223	0.562498
	2.93175e-05	0.0017601	0.68619	0.512075	0.867391
	0.0298807	0.0581489	0.546149	0.703764	0.99047
	0.696659	0.0194561	0.372057	0.432909	0.00947115
	0.000627614	9.42417e-05	0.0901766	0.834068	0.0575866
	0.0606596	0.0257869	6.72028e-05	0.0185841	0.124685
	3.61989e-10	0.000675799	0.00134346	0.796171	0.534316
	2.0183e-05	0.566599	0.237042	0.306465	0.808636
	0.344487	0.257399	0.965545	0.39027	0.751361
	0.000364287	0.637944	0.982497	0.516555	0.843207
	0.854774	0.410655	0.134097	0.795562	0.580268
	0.40663	0.607106	0.264254	0.954003	0.560937
	0.407253	0.623646	0.500471	0.426254	0.758905
	0.954298	0.355503	0.646417	0.40656	0.9423
	0.290902	0.182444	0.859083	0.986489	0.799063
	0.0164773	0.178198	0.67982	0.340948	0.918759
	0.832124	0.47167	0.107111	0.50513	0.902045
	0.534874	0.0334678	0.00287671	0.615921	0.974155
	0.032775	0.0275186	0.978851	0.00688577	0.905289
	0.747055	0.101272	0.580871	0.134382	0.631137
	0.157756	0.0809855	0.410213	0.181669	0.854975
	0.119858	0.129668	0.859952	0.019207	0.981453
	0.350155	0.311868	0.875248	0.0111509	0.87371
	0.00707312	0.152895	0.550075	0.0315048	0.682062
	0.000194586	0.0674063	0.440399	0.00467252	0.575712
	0.00651344	0.00617738	0.908291	0.000794393	0.951264
	0.010493	0.960663	0.71542	0.651109	0.368651
	0.0420256	0.225373	0.381557	0.704361	0.919867
	0.00115214	0.42211	0.366912	0.458257	0.0611359
	0.00556277	0.0406481	0.000359559	0.296723	0.502734
	0.00248669	0.0905937	0.0775517	0.712807	0.32726
	0.064882	0.788876	0.278744	0.793337	0.827229
	0.00273885	0.503364	0.453757	0.573215	0.763812
	0.0688486	0.0793384	0.101636	0.539089	0.759171
	0.929246	0.829534	0.863036	0.17473	0.4896
	0.501885	0.0255569	0.288994	0.629641	0.0448308
	0.000411004	0.0427936	0.0454548	0.788283	0.72264
	0.0398217	0.714157	0.974631	0.948136	0.53083
	0.339987	0.566932	0.266192	0.395823	0.604393
	0.273206	0.54584	0.0210203	0.697819	0.641392
	0.876416	0.434509	0.176753	0.014035	0.591461
	1.24048e-05	0.243884	0.00165955	0.00194733	0.533072
	1.79179e-05	0.124539	0.000432048	0.00139634	0.0499676
	0.0126995	0.28068	0.847346	0.560677	0.992936
	0.0307079	0.904841	0.0469454	0.251825	0.56629
	0.336173	0.0662589	0.337669	0.251792	0.844534
	0.413907	0.304829	0.827881	0.942172	0.713209
	0.516218	0.931166	0.941399	0.964806	0.866126
	0.0223624	0.126807	0.0750884	0.470703	0.380317
	0.0247994	0.353023	0.986186	0.135583	0.966495
	0.0169234	0.321532	0.0190059	0.507039	0.437382
	0.0102241	0.177327	0.628935	0.132119	0.998675
	0.129624	0.826645	0.886583	0.290169	0.651803
	0.902268	0.603096	0.244279	0.853983	0.573554
	0.0195742	0.107105	0.573019	0.919261	0.348522
	0.01228	0.625671	0.279448	0.384067	0.634159
	4.62992e-05	0.306621	0.0038132	0.449785	0.933343
	0.519875	0.688907	0.108864	0.635005	0.67653
	0.00772494	0.078568	0.0218184	0.531067	0.298201
	0.832354	0.738084	0.510037	0.25553	0.560426
	0.954831	0.913537	0.647151	0.218582	0.744527
	0.000335417	0.0779314	0.00451871	0.0154734	0.165641
	0.347898	0.882633	0.106813	0.453199	0.981351
	0.385359	0.845018	0.312968	0.399484	0.807084
	0.421496	0.347691	0.00322931	0.87097	0.967635
	0.0111377	0.186641	0.01356	0.00387099	0.54612
	0.111367	0.364342	0.0839646	0.059086	0.767019
	0.477783	0.817416	0.616136	0.532775	0.64495
	0.0931266	0.0370076	0.307602	0.720404	0.134312
	0.00625404	0.25047	0.685007	0.00141962	0.718648
	0.107087	0.947406	0.147814	0.920757	0.499511
	0.795303	0.899787	0.0588291	0.471004	0.561741
	0.0442226	0.454761	0.487453	0.00352445	0.810518
