# Supplementary material for: Combined genome-wide association study of 136 quantitative ear morphology traits in multiple populations reveal 8 novel loci
Source: PLoS Genet. 2023 Jul 17;19(7):e1010786. doi: 10.1371/journal.pgen.1010786 (PMC10351707; doi:10.1371/journal.pgen.1010786)
Supplement: S4 Table — (XLSX) [file pgen.1010786.s014.xlsx]

## Sheet: Sheet1
	ST4. The effects of age and sex on 136 ear phenotypes in RS cohort.
				AGE				SEX
	Trait	traitNew2	FinalTrait	BETA	SE	P	R2	BETA	SE	P	R2	Total R2
	1_4	1_2	L1_L2	0.0138905	0.00174111	1.97117e-15	0.0170563	0.234187	0.0324788	6.74024e-13	0.0137413	0.0307976
	1_7	1_3	L1_L3	-0.00557994	0.00173791	0.00133549	0.00280791	0.00660834	0.0326323	0.83953	1.11733e-05	0.00281908
	1_10	1_4	L1_L4	-0.0094305	0.00173232	5.55677e-08	0.00802991	-0.13143	0.0324679	5.27271e-05	0.00442137	0.0124513
	1_14	1_5	L1_L5	-0.0101771	0.00168907	1.85621e-09	0.00986971	-0.459329	0.030806	7.58237e-49	0.0569783	0.066848
	1_18	1_6	L1_L6	0.0137395	0.0017307	2.69363e-15	0.0169143	-0.219591	0.0323152	1.25653e-11	0.0122419	0.0291562
	1_20	1_7	L1_L7	0.000244522	0.00175349	0.889103	5.30291e-06	0.244589	0.0326761	8.89372e-14	0.0150532	0.0150585
	1_21	1_8	L1_L8	-0.00884089	0.00173375	3.58199e-07	0.00705448	-0.451156	0.0316565	6.81976e-45	0.0522191	0.0592736
	1_35	1_9	L1_L9	0.00613601	0.00173923	0.000423835	0.00338557	-0.567162	0.0313127	2.70728e-70	0.0819237	0.0853093
	1_37	1_10	L1_L10	-0.0136503	0.00173945	5.52792e-15	0.0165208	-0.333123	0.0321738	8.79728e-25	0.0279496	0.0444704
	1_38	1_11	L1_L11	-0.0104559	0.00174713	2.37739e-09	0.00967252	-0.310767	0.0323953	1.52918e-21	0.0242507	0.0339233
	1_40	1_12	L1_L12	-0.00736361	0.0017488	2.60744e-05	0.00481165	-0.311412	0.0324384	1.42933e-21	0.0244052	0.0292168
	1_42	1_13	L1_L13	-0.00679913	0.00173668	9.20447e-05	0.0041692	-0.628082	0.0309357	6.29257e-87	0.100802	0.104971
	1_45	1_14	L1_L14	-0.0225164	0.00165475	3.61746e-41	0.0483157	-0.473921	0.0300512	2.97042e-54	0.0607725	0.109088
	1_48	1_15	L1_L15	-0.0269448	0.00163481	6.36021e-59	0.0693235	-0.34988	0.0301467	1.31879e-30	0.0331578	0.102481
	1_51	1_16	L1_L16	-0.0232896	0.00168913	3.36597e-42	0.0494024	-0.505643	0.0305513	2.17777e-59	0.0662415	0.115644
	1_55	1_17	L1_L17	-0.00245791	0.00170578	0.149691	0.000569299	0.0983232	0.0320286	0.00215736	0.00257804	0.00314734
	4_7	2_3	L2_L3	-0.00507467	0.00172224	0.00323363	0.0023698	0.0478439	0.0323524	0.139271	0.000596733	0.00296654
	4_10	2_4	L2_L4	-0.00110792	0.00171404	0.518074	0.000114329	0.0656533	0.0321993	0.0415252	0.00113665	0.00125098
	4_14	2_5	L2_L5	0.00111393	0.00169722	0.511658	0.000118067	0.00924992	0.031927	0.772047	2.30124e-05	0.000141079
	4_18	2_6	L2_L6	0.0256299	0.00168871	1.66822e-50	0.0591647	0.155508	0.0316245	9.15825e-07	0.00617159	0.0653363
	4_20	2_7	L2_L7	0.0071882	0.00175628	4.35259e-05	0.0045437	0.574869	0.031589	6.41148e-71	0.0824154	0.0869591
	4_21	2_8	L2_L8	0.0090834	0.00172544	1.48744e-07	0.00752132	-0.0394039	0.0324116	0.224164	0.000401067	0.00792239
	4_35	2_9	L2_L9	0.0173116	0.00172734	2.42797e-23	0.0266749	-0.187666	0.0323136	6.87531e-09	0.00887813	0.035553
	4_37	2_10	L2_L10	-0.00981218	0.00171429	1.12567e-08	0.00888386	0.225278	0.0319626	2.15736e-12	0.0132937	0.0221775
	4_38	2_11	L2_L11	-0.0053324	0.00172614	0.00202197	0.00260349	0.263127	0.0321139	3.46996e-16	0.0179896	0.0205931
	4_40	2_12	L2_L12	9.39618e-05	0.00175045	0.957194	7.86193e-07	0.203891	0.0327128	5.10301e-10	0.0104912	0.010492
	4_42	2_13	L2_L13	-0.00061763	0.00176108	0.725825	3.35134e-05	-0.270571	0.0327699	2.06678e-16	0.0182412	0.0182747
	4_45	2_14	L2_L14	-0.0130662	0.0017436	8.33984e-14	0.0150791	-0.276973	0.032429	1.92383e-17	0.0192107	0.0342898
	4_48	2_15	L2_L15	-0.0082735	0.00174403	2.17639e-06	0.00610458	-0.293802	0.0323978	1.92145e-19	0.0218242	0.0279288
	4_51	2_16	L2_L16	-0.0175001	0.0017373	1.46523e-23	0.0269043	-0.37114	0.0320526	1.77055e-30	0.0343059	0.0612103
	4_55	2_17	L2_L17	-0.0108699	0.00175105	5.97782e-10	0.0103937	0.339548	0.0323986	2.41705e-25	0.028772	0.0391657
	7_10	3_4	L3_L4	-0.00638695	0.00173138	0.000228459	0.00370435	0.0885189	0.0325023	0.00649067	0.00201554	0.00571989
	7_14	3_5	L3_L5	-0.0128219	0.00173466	1.78823e-13	0.0146923	0.039032	0.0325748	0.230906	0.000386049	0.0150784
	7_18	3_6	L3_L6	0.00419152	0.00175323	0.0168644	0.00155625	0.0936243	0.0328835	0.00443581	0.00220289	0.00375914
	7_20	3_7	L3_L7	-0.00561215	0.00176281	0.00146648	0.00275264	0.544805	0.0318646	4.05095e-63	0.0735542	0.0763069
	7_21	3_8	L3_L8	-0.0197989	0.00169385	5.15717e-31	0.0360623	-0.0827741	0.0316539	0.00896011	0.00180202	0.0378643
	7_35	3_9	L3_L9	0.0063514	0.00175859	0.000308334	0.00354163	-0.127969	0.0329569	0.000105035	0.00407796	0.00761959
	7_37	3_10	L3_L10	-0.0311786	0.00163035	9.0445e-78	0.0910956	0.212949	0.0303441	2.67497e-12	0.0121072	0.103203
	7_38	3_11	L3_L11	-0.027906	0.00166595	9.73023e-61	0.0712773	0.218665	0.0310012	2.07828e-12	0.0124718	0.0837491
	7_40	3_12	L3_L12	-0.0221694	0.00171837	2.82558e-37	0.0434081	0.132879	0.0321852	3.73145e-05	0.00442591	0.047834
	7_42	3_13	L3_L13	-0.0170226	0.00173985	2.46845e-22	0.0254203	-0.141752	0.0325727	1.3867e-05	0.00500475	0.030425
	7_45	3_14	L3_L14	-0.0145327	0.00174693	1.23609e-16	0.018503	-0.228115	0.0325917	3.04797e-12	0.0129287	0.0314317
	7_48	3_15	L3_L15	-0.0132859	0.00174401	3.2585e-14	0.0155753	-0.319759	0.0323032	8.12974e-23	0.0256197	0.041195
	7_51	3_16	L3_L16	-0.0141115	0.00175191	1.06483e-15	0.0173579	-0.26504	0.0326075	5.8965e-16	0.0173675	0.0347254
	7_55	3_17	L3_L17	-6.72245e-05	0.00175141	0.969384	4.01979e-07	-0.0622002	0.0328646	0.0584871	0.000976668	0.00097707
	10_14	4_5	L4_L5	-0.0153428	0.00173841	1.65092e-18	0.0207948	0.026895	0.0326177	0.409679	0.000181518	0.0209763
	10_18	4_6	L4_L6	-0.000908166	0.00175443	0.604739	7.30862e-05	0.0557347	0.0329245	0.090578	0.00078121	0.000854296
	10_20	4_7	L4_L7	-0.00901019	0.00173597	2.21389e-07	0.00730463	0.474474	0.0316416	2.24319e-49	0.0574578	0.0647624
	10_21	4_8	L4_L8	-0.0245461	0.00169164	1.98344e-46	0.0543971	-0.117177	0.0316709	0.00021892	0.00352441	0.0579215
	10_35	4_9	L4_L9	0.00483047	0.0017457	0.0056847	0.00208534	-0.117904	0.0327438	0.000321423	0.00351985	0.00560519
	10_37	4_10	L4_L10	-0.0274253	0.00166747	1.07152e-58	0.0688941	0.148034	0.0311754	2.12896e-06	0.00570869	0.0746028
	10_38	4_11	L4_L11	-0.0328501	0.00163949	8.05878e-85	0.0989715	0.182547	0.0305575	2.53819e-09	0.00871494	0.107686
	10_40	4_12	L4_L12	-0.0295407	0.00167157	3.89917e-67	0.0786029	0.0970196	0.031301	0.00195276	0.00241229	0.0810152
	10_42	4_13	L4_L13	-0.0252441	0.00170493	3.19704e-48	0.0564131	-0.0938047	0.0319866	0.00338186	0.00220844	0.0586215
	10_45	4_14	L4_L14	-0.016938	0.00172478	1.73905e-22	0.0256458	-0.266488	0.0321101	1.45651e-16	0.017983	0.0436288
	10_48	4_15	L4_L15	-0.00213876	0.00172844	0.216021	0.000418627	-0.21001	0.0322636	8.58404e-11	0.0114546	0.0118732
	10_51	4_16	L4_L16	0.0107188	0.00162105	4.33984e-11	0.0119175	0.224607	0.0301808	1.23177e-13	0.0148731	0.0267905
	10_55	4_17	L4_L17	0.00456562	0.001743	0.00884475	0.00187065	-0.0929609	0.032686	0.00447904	0.00220102	0.00407166
	14_18	5_6	L5_L6	0.00421613	0.00175946	0.0166129	0.00156216	-0.1098	0.0329913	0.000882889	0.00300516	0.00456732
	14_20	5_7	L5_L7	-0.00591611	0.001709	0.000542874	0.00327064	0.316419	0.0316409	3.01713e-23	0.0265739	0.0298446
	14_21	5_8	L5_L8	-0.00423305	0.00172559	0.0142094	0.00164373	-0.202982	0.0322459	3.44211e-10	0.0107103	0.012354
	14_35	5_9	L5_L9	-0.0140073	0.00170406	2.79648e-16	0.0181509	0.190163	0.0318567	2.6095e-09	0.00948229	0.0276332
	14_37	5_10	L5_L10	-0.00690727	0.0017179	5.918e-05	0.00440727	-0.102795	0.0322128	0.00142931	0.00276913	0.0071764
	14_38	5_11	L5_L11	-0.0144007	0.00171653	6.88954e-17	0.0188775	-0.112813	0.0321845	0.000461727	0.00328526	0.0221627
	14_40	5_12	L5_L12	-0.0279686	0.00165692	1.29821e-61	0.0723919	-0.187524	0.030844	1.32749e-09	0.00929969	0.0816915
	14_42	5_13	L5_L13	-0.0196136	0.00171256	7.30013e-30	0.0345888	0.0211378	0.0321441	0.510839	0.000114051	0.0347028
	14_45	5_14	L5_L14	0.00992878	0.00173848	1.21121e-08	0.00882602	0.162432	0.032528	6.20329e-07	0.00670363	0.0155296
	14_48	5_15	L5_L15	0.0109203	0.00173457	3.42284e-10	0.0107046	0.038477	0.0325652	0.237466	0.000376997	0.0110816
	14_51	5_16	L5_L16	0.0116933	0.00174816	2.58946e-11	0.0120476	0.316318	0.0324156	3.16329e-22	0.0249987	0.0370463
	14_55	5_17	L5_L17	0.00857563	0.00171449	5.94513e-07	0.0067985	-0.212927	0.0320328	3.43195e-11	0.0118664	0.0186649
	18_20	6_7	L6_L7	0.0232375	0.00168078	2.05437e-42	0.0496974	-0.28825	0.0312285	4.44986e-20	0.0216531	0.0713505
	18_21	6_8	L6_L8	0.0216733	0.00172336	1.52798e-35	0.0413261	0.12731	0.0322781	8.15766e-05	0.00404867	0.0453747
	18_35	6_9	L6_L9	-0.00895048	0.00170912	1.72523e-07	0.00745158	0.238846	0.0318968	8.71361e-14	0.0150088	0.0224604
	18_37	6_10	L6_L10	0.0292687	0.00169226	1.71607e-64	0.0753854	0.0702772	0.0317554	0.0269535	0.00123295	0.0766184
	18_38	6_11	L6_L11	0.0316023	0.00167452	6.8149e-76	0.0885521	0.0636094	0.0314248	0.0430244	0.00101782	0.0895699
	18_40	6_12	L6_L12	0.0283822	0.00168775	3.43361e-61	0.0716346	0.106174	0.0316329	0.000797594	0.00284568	0.0744803
	18_42	6_13	L6_L13	0.0290958	0.00168104	1.41419e-64	0.0755816	0.417818	0.0308109	6.54586e-41	0.0441901	0.119772
	18_45	6_14	L6_L14	0.0283197	0.00169228	1.23523e-60	0.0709694	0.475266	0.0307726	3.5031e-52	0.0567698	0.127739
	18_48	6_15	L6_L15	0.0341199	0.00166363	1.39141e-88	0.102903	0.421191	0.0304285	1.64034e-42	0.0445571	0.14746
	18_51	6_16	L6_L16	0.0211023	0.0017241	8.63758e-34	0.0392287	0.429324	0.0315979	4.63357e-41	0.0460382	0.0852669
	18_55	6_17	L6_L17	0.0357692	0.00164271	5.91088e-99	0.114604	-0.0353743	0.0308158	0.251074	0.000318486	0.114923
	20_21	7_8	L7_L8	0.00515011	0.00175551	0.00337034	0.00234089	0.558105	0.0316572	7.76078e-67	0.0779516	0.0802925
	20_35	7_9	L7_L9	-0.0158784	0.00173454	8.8731e-20	0.0223418	0.565869	0.0311991	1.78771e-70	0.080505	0.102847
	20_37	7_10	L7_L10	0.0119971	0.00175378	9.19059e-12	0.0125836	0.534973	0.0317339	1.77752e-61	0.0709494	0.0835331
	20_38	7_11	L7_L11	0.0110882	0.00175557	3.00478e-10	0.0107471	0.570943	0.0315979	5.53399e-70	0.0807961	0.0915432
	20_40	7_12	L7_L12	0.00780527	0.00174964	8.39977e-06	0.0053978	0.611667	0.0312842	4.67207e-81	0.0939199	0.0993177
	20_42	7_13	L7_L13	0.00862884	0.00174786	8.295e-07	0.00660423	0.754007	0.0303663	6.26109e-126	0.143051	0.149655
	20_45	7_14	L7_L14	0.00817683	0.00175078	3.11416e-06	0.00591315	0.806557	0.0300332	3.49406e-145	0.163419	0.169332
	20_48	7_15	L7_L15	0.00838165	0.00175083	1.75758e-06	0.00621091	0.74279	0.0304944	1.34989e-121	0.138435	0.144646
	20_51	7_16	L7_L16	0.00710696	0.00175341	5.15652e-05	0.00445893	0.674984	0.0309592	3.40741e-99	0.11424	0.118699
	20_55	7_17	L7_L17	0.010018	0.00174492	1.01614e-08	0.0089087	0.542989	0.0315282	5.57577e-64	0.0741853	0.083094
	21_35	8_9	L8_L9	0.00902872	0.00170529	1.26352e-07	0.00761736	-0.318397	0.0316237	1.54287e-23	0.0268094	0.0344268
	21_37	8_10	L8_L10	-0.0180768	0.00168618	2.00629e-26	0.0304941	0.24233	0.0313747	1.44927e-14	0.0155782	0.0460724
	21_38	8_11	L8_L11	-0.00820856	0.0017039	1.51263e-06	0.00631487	0.207537	0.0318298	7.98386e-11	0.0114375	0.0177524
	21_40	8_12	L8_L12	-0.00343589	0.00171534	0.0452468	0.00109682	0.17427	0.0321218	6.16205e-08	0.00798424	0.00908106
	21_42	8_13	L8_L13	0.000775221	0.00172726	0.653591	5.50791e-05	-0.296956	0.0320967	3.65283e-20	0.0228762	0.0229312
	21_45	8_14	L8_L14	-0.0159396	0.00171213	2.14753e-20	0.0231456	0.0460473	0.0321365	0.151981	0.000548117	0.0236937
	21_48	8_15	L8_L15	-0.0120188	0.00172604	3.92609e-12	0.0130779	0.482736	0.0314144	1.09186e-51	0.0598455	0.0729234
	21_51	8_16	L8_L16	-0.0241104	0.00169236	7.29502e-45	0.0525414	-0.223746	0.031568	1.62787e-12	0.012832	0.0653734
	21_55	8_17	L8_L17	0.00774738	0.00169995	5.34807e-06	0.00566134	-0.28691	0.0315611	1.57942e-19	0.022032	0.0276933
	35_37	9_10	L9_L10	-0.00129557	0.001749	0.458893	0.000149693	-0.19356	0.0326775	3.44523e-09	0.00948365	0.00963334
	35_38	9_11	L9_L11	-0.0137549	0.00174091	3.62925e-15	0.0167431	-0.0793691	0.0326411	0.0150811	0.00158368	0.0183268
	35_40	9_12	L9_L12	-0.0255164	0.00170275	2.56727e-49	0.0577196	0.0381919	0.0319606	0.232177	0.000366987	0.0580866
	35_42	9_13	L9_L13	-0.0205376	0.00172105	3.11718e-32	0.0373814	-0.0354932	0.0323277	0.272311	0.000316418	0.0376979
	35_45	9_14	L9_L14	0.0326665	0.00160043	8.99125e-88	0.102548	-0.0313105	0.0300504	0.297511	0.000267218	0.102815
	35_48	9_15	L9_L15	0.0345784	0.00158786	6.05693e-99	0.115125	-0.194587	0.0296249	5.80809e-11	0.010354	0.125479
	35_51	9_16	L9_L16	0.0304759	0.00166943	2.51341e-71	0.0834542	0.204509	0.031092	5.46147e-11	0.0107106	0.0941648
	35_55	9_17	L9_L17	0.02475	0.00169226	4.02732e-47	0.0552021	-0.375391	0.0311803	9.1079e-33	0.0359912	0.0911933
	37_38	10_11	L10_L11	0.0114048	0.00174912	7.97278e-11	0.0114548	0.0750468	0.0328362	0.0223412	0.00140574	0.0128605
	37_40	10_12	L10_L12	0.0118045	0.00174572	1.57785e-11	0.0123121	-0.00841253	0.0327966	0.797574	1.77214e-05	0.0123299
	37_42	10_13	L10_L13	0.00769	0.00170873	6.99355e-06	0.00551835	-0.302888	0.0317116	2.27089e-21	0.0242565	0.0297748
	37_45	10_14	L10_L14	-0.0130723	0.00174342	8.07477e-14	0.0150962	0.355095	0.0322234	8.34012e-28	0.0315703	0.0466665
	37_48	10_15	L10_L15	-0.0112351	0.00174385	1.32605e-10	0.0111928	0.474765	0.0318105	6.05493e-49	0.0566392	0.067832
	37_51	10_16	L10_L16	-0.0151972	0.00172248	1.69585e-18	0.0208256	0.237619	0.032091	1.62474e-13	0.0144556	0.0352811
	37_55	10_17	L10_L17	-0.00947623	0.00173963	5.45151e-08	0.00803121	0.0381239	0.0326682	0.243286	0.000368574	0.00839979
	38_40	11_12	L11_L12	0.00962803	0.00172919	2.76285e-08	0.00840166	-0.11332	0.0324463	0.000484109	0.00329556	0.0116972
	38_42	11_13	L11_L13	-0.000784359	0.00173809	0.651818	5.56388e-05	-0.0925046	0.0326401	0.00462101	0.0021902	0.00224584
	38_45	11_14	L11_L14	-0.0122151	0.00175209	3.69632e-12	0.0130672	0.468237	0.0319804	3.2037e-47	0.0544666	0.0675338
	38_48	11_15	L11_L15	-0.00730365	0.00174437	2.89321e-05	0.00476056	0.566507	0.0314036	9.15265e-70	0.0811836	0.0859442
	38_51	11_16	L11_L16	-0.0119401	0.00173271	6.49541e-12	0.0128012	0.34331	0.0320602	2.27774e-26	0.0299813	0.0427824
	38_55	11_17	L11_L17	-0.00492334	0.00173302	0.00452347	0.00220087	0.0525322	0.0325329	0.106453	0.000710715	0.00291158
	40_42	12_13	L12_L13	-0.00495763	0.00172655	0.00411001	0.00225012	0.50778	0.0313516	4.9545e-57	0.0668136	0.0690637
	40_45	12_14	L12_L14	-0.00903717	0.00174991	2.54092e-07	0.00721868	0.584197	0.031425	8.60233e-74	0.0855059	0.0927245
	40_48	12_15	L12_L15	-0.00131969	0.00173878	0.447914	0.000157409	0.590622	0.0311656	1.78389e-76	0.0893886	0.089546
	40_51	12_16	L12_L16	-0.0067055	0.00173749	0.00011567	0.00405187	0.394883	0.0319692	2.27805e-34	0.039856	0.0439079
	40_55	12_17	L12_L17	0.000975063	0.00173946	0.575135	8.58692e-05	-0.0347583	0.032647	0.287094	0.000309754	0.000395623
	42_45	13_14	L13_L14	-0.0108301	0.00174522	6.05626e-10	0.0103924	0.532333	0.0315621	1.57481e-61	0.0712608	0.0816532
	42_48	13_15	L13_L15	0.00831092	0.00172579	1.52614e-06	0.00630162	0.113149	0.0323617	0.000477204	0.00331161	0.00961323
	42_51	13_16	L13_L16	-0.00532074	0.00173738	0.00221089	0.0025553	0.252626	0.0323727	7.78864e-15	0.0163245	0.0188798
	42_55	13_17	L13_L17	0.0043142	0.00175037	0.0137567	0.00165436	-0.574584	0.031462	2.19381e-71	0.0832751	0.0849294
	45_48	14_15	L14_L15	0.0048879	0.00172707	0.00467779	0.00218489	-0.223336	0.0322619	5.21511e-12	0.0129065	0.0150914
	45_51	14_16	L14_L16	0.000777797	0.00173123	0.65326	5.5192e-05	0.0395194	0.0325076	0.224178	0.000404061	0.000459252
	45_55	14_17	L14_L17	-0.00522425	0.00173287	0.00258913	0.00247719	-0.560488	0.0311967	3.1138e-69	0.080865	0.0833422
	48_51	15_16	L15_L16	-0.00952036	0.00173384	4.27027e-08	0.00816825	-0.526405	0.0313854	6.92196e-61	0.0707914	0.0789597
	48_55	15_17	L15_L17	-0.00224074	0.00173856	0.197533	0.000453528	-0.584107	0.0311973	9.02431e-75	0.0873673	0.0878208
	51_55	16_17	L16_L17	-0.0132216	0.00174485	4.43392e-14	0.0154127	-0.595223	0.0312516	3.36136e-77	0.0886323	0.104045
