# Supplementary material for: Combined genome-wide association study of 136 quantitative ear morphology traits in multiple populations reveal 8 novel loci
Source: PLoS Genet. 2023 Jul 17;19(7):e1010786. doi: 10.1371/journal.pgen.1010786 (PMC10351707; doi:10.1371/journal.pgen.1010786)
Supplement: S5 Table — (XLSX) [file pgen.1010786.s015.xlsx]

## Sheet: Sheet1
	ST5. Replication result of SNPs previously reported associated with ear morphology in the results of the MinGWAS and C-GWAS analysis.
	Loci which were identified in our MinGWAS and CGWAS analysis are highlighted.
	Phenotypes which involves earlobe landmarks (5,6,7,9,12,13) was bold.
	Trait means the top significant association between this SNP and ear trait in current study.
	Beta means that the effect of SNP on trait which with the top significant association.
	Region	BP(GRCh37)	Nearest gene	SNP	CONTEXT	Traits reported	PUBMEDID	_	EFA	Beta	Trait	_	P-MinGWAS	P-CGWAS		p ≤0.05/49=1.02e-3
	1p32.2	56179614	RNU6-830P - LOC105378740	rs2671245	intron_variant	lobe attachment(expert rater & questionare)	29198719		C	0.0428	3_17		0.0856995	0.0542104		p ≤5e-8
	1p22.3	85780864	LOC646626 - DDAH1	rs35079454	intron_variant	lobe attachment(expert rater & questionare)	29198719		A	-0.05	8_16		\	\		Note: 49 is the number of SNPs passed QC.
	1p12	119501103	TBX15	rs12144610	intron_variant	lobe attachment(expert rater & questionare)	29198719		T	-0.0652	7_8		0.0719574	0.141665
	1p12	119875730	CART1 binding site/LOC105378934	rs17023457	intron_variant	folding of antihelix;antitragus size;	26105758		C	0.082	10_13		7.18916e-07	3.46332e-15
	1q24.2	170739814	PRRX1 - MROH9	rs200895399	intergenic_variant	lobe attachment(expert rater & questionare)	29198719		C	-0.0514	4_9		\	\
	1q32.1	201006661	LOC101929305	rs6673267	intron_variant	lobe attachment(expert rater & questionare)	29198719		G	-0.0302	5_12		0.569436	0.748282
	2q12.3	109513601	EDAR	rs3827760	missense_variant	lobe size;ear protrusion; helix rolling;lobe attachment;	26105758;29198719		A	-0.197	1_14		\	\
	2q21.2	134441046	NCKAP5 - LOC105373627	rs1901442	intergenic_variant	lobe attachment(expert rater & questionare)	29198719		T	-0.0361	8_10		0.233124	0.221455
	2q22.3	145764746	TEX41	rs12691702	intron_variant	lobe attachment(expert rater & questionare)	29198719		G	-0.0286	11_13		0.841132	0.735848
	2q31.1	171536325	LOC100130256	rs10198822	intron_variant	lobe attachment(expert rater & questionare)	29198719		C	-0.0725	6_7		3.9274e-07	5.15953e-13
	2q31.1	171540823	SP5	rs2080401	intron_variant	lobe attachment;lobe size	26105758		C	-0.0651	6_7		6.63488e-06	2.74238e-10
	2q31.1	171542573	SP5	rs6756973	intron_variant	lobe attachment(expert rater)	29198719		C	-0.0751	6_7		2.09655e-08	5.20676e-12
	2q31.1	177111819	RPSAP25 - MTX2	rs970797	intergenic_variant	lobe attachment(expert rater & questionare)	29198719		T	-0.0517	1_14		0.00346003	0.0130236
	2q37.3	239553368	LINC01107 - LOC105373963	rs10203711	regulatory_region_variant	lobe attachment(expert rater & questionare)	29198719		T	0.0252	11_12		0.442576	0.598597
	3p14.3	55555385	ERC2	rs11720739	intron_variant	lobe attachment(expert rater & questionare)	29198719		G	0.0248	1_5		0.966334	0.448334
	3p14.1	64945871	LOC105377124, ADAMTS9-AS2	rs2244503	intron_variant	lobe attachment(expert rater & questionare)	29198719		G	-0.0478	13_15		0.311765	0.11092
	3p12.3	78830856	ROBO1	rs148663950	intron_variant	lobe attachment(expert rater & questionare)	29198719		A	-0.0525	3_17		\	\
	3q13.2	111637816	PHLDB2	rs16858868	intron_variant	lobe attachment(expert rater & questionare)	29198719		G	0.0333	2_15		0.322176	0.0389813
	3q23	138997688	MRPS22,FOXL2	rs9866054	intron_variant	lobe attachment(expert rater)	29198719		A	0.0788	6_15		1.08681e-06	4.09153e-07
	3q23	139000458	PISRT1 - MRPS22	rs12695694	intron_variant	lobe attachment(expert rater & questionare)	29198719		G	0.0889	6_15		2.1235e-08	5.55126e-09
	3q23	139004920	MPRS22	rs10212419	intron_variant	lobe size;	26105758		A	0.0961	6_15		1.0498e-10	2.84503e-11
	3q25.32	157932830	RSRC1	rs35547463	intron_variant	lobe attachment(expert rater & questionare)	29198719		CT	0.0655	1_7		\	\
	4q12	53076072	SPATA18 - LOC107986279	rs139168847	intergenic_variant	lobe attachment(expert rater & questionare)	29198719		\	\	\		\	\
	4q12	54485327	LNX1	rs2590816	intron_variant	lobe attachment(expert rater & questionare)	29198719		T	-0.043	5_6		0.488355	0.804516
	4q12	55096270	PDGFRA	rs7668190	intron_variant	lobe attachment(expert rater & questionare)	29198719		T	-0.0295	12_13		0.315626	0.447778
	4q31.3	151222266	LRBA	rs1960918	intron_variant	helix rolling;	26105758		C	-0.0579	5_13		0.00012067	3.19819e-07
	4q31.3	151259764	LRBA	rs12711271	intron_variant	lobe attachment(expert rater & questionare)	29198719		G	0.0652	6_15		2.61713e-05	2.98729e-08
	6p23	14752309	LOC101928354 - LOC107986572	rs9367851	intron_variant	lobe attachment(expert rater & questionare)	29198719		G	0.0496	6_16		0.365554	0.0846202
	6p12.1	56235826	COL21A1	rs6899968	intron_variant	lobe attachment(expert rater & questionare)	29198719		C	-0.0479	10_15		0.146926	0.0851888
	6q21	106613530	PRDM1 - ATG5	rs61123157	intron_variant	lobe attachment(expert rater & questionare)	29198719		T	-0.0827	6_11		7.81845e-09	1.29575e-06
	6q24.1	141859282	RN7SKP106 - RPS3AP23	rs9403317	intergenic_variant	lobe attachment(expert rater & questionare)	29198719		G	-0.0331	5_10		0.681026	0.717692
	6q24.2	142907515	LOC153910	rs263156	intron_variant	lobe size;lobe attachment	26105758		T	-0.0688	6_8		5.24423e-05	2.03559e-07
	6q24.2	142921276	ADGRG6(GPR126)	rs58122955	intron_variant	lobe attachment(expert rater)	29198719		A	-0.0987	6_8		6.50291e-07	5.67989e-09
	6q24.2	142959945	LOC153910 - HIVEP2	rs28514730	intergenic_variant	lobe attachment(expert rater & questionare)	29198719		G	-0.1035	6_8		1.21306e-07	4.2091e-11
	6q24.3	145812371	LOC645749	rs375873	intron_variant	lobe attachment(expert rater & questionare)	29198719		T	0.0337	4_10		0.320132	0.254781
	7p21.1	18810243	HDAC9	rs7776786	intron_variant	lobe attachment(expert rater & questionare)	29198719		C	-0.0457	5_13		0.0198014	0.0136814
	7p15.2	25604123	LOC105375196 - LOC646588	rs76958973	intergenic_variant	lobe attachment(expert rater & questionare)	29198719		T	0.1185	7_14		\	\
	7p14.3	29005579	TRIL - LOC100506497	rs11386980	intergenic_variant	lobe attachment(expert rater & questionare)	29198719		A	-0.0274	3_5		\	\
	7p14.1	42729855	LINC01448	rs4724125	intron_variant	lobe attachment(expert rater & questionare)	29198719		A	0.031	8_16		0.521581	0.0152332
	7q21.11	83001555	SEMA3E	rs2723005	3_prime_UTR_variant	lobe attachment(expert rater & questionare)	29198719		T	0.0545	5_8		0.0706522	0.0724103
	7q21.3	96562911	MARK2P10 - RN7SL252P	rs11771984	intergenic_variant	lobe attachment(expert rater & questionare)	29198719		T	0.059	11_13		0.00270477	8.79631e-08
	7q22.1	101433018	MYL10 - CUX1	rs2529218	intergenic_variant	lobe attachment(expert rater & questionare)	29198719		A	-0.0625	7_12		0.0435244	0.000200537
	9q31.3	111374284	LOC105376214 - RPL36P14	rs28452995	intergenic_variant	lobe attachment(expert rater & questionare)	29198719		G	0.0445	12_17		0.0972279	0.0418599
	10p13	15760249	ITGA8	rs9333075	intron_variant	lobe attachment(expert rater & questionare)	29198719		T	0.042	10_15		0.230371	0.00163399
	10p12.2	24499924	KIAA1217	rs2366907	intron_variant	lobe attachment(expert rater & questionare)	29198719		T	0.0481	1_16		0.0432418	0.0464016
	10p12.2	24506439	KIAA1217,ARHGAP21	rs7096127	intron_variant	lobe attachment(expert rater)	29198719		C	0.0486	1_16		0.0365869	0.0320805
	10p11.22	34184063	RPL23P11 - PARD3	rs1757476	intergenic_variant	lobe attachment(expert rater & questionare)	29198719		G	0.0399	11_17		0.300806	0.422917
	10q26.11	119260225	EMX2OS	rs1981660	intron_variant	lobe attachment(expert rater & questionare)	29198719		A	-0.0648	7_16		0.0067724	0.00411462
	14q13.3	37209698	SLC25A21	rs1950357	intron_variant	lobe attachment(expert rater & questionare)	29198719		C	0.0353	8_16		0.342686	0.409245
	14q31.3	85854480	LOC105370605	rs17796831	intron_variant	lobe attachment(expert rater & questionare)	29198719		T	-0.0448	5_11		0.361891	0.119473
	15q13.3	33129322	LOC107984761, FMN1	rs16959442	non_coding_transcript_exon_variant	lobe attachment(expert rater & questionare)	29198719		C	0.0584	9_11		0.0149082	0.0232312
	15q21.2	50271252	ATP8B4	rs2413994	intron_variant	lobe attachment(expert rater & questionare)	29198719		C	-0.0394	15_17		0.122848	0.140713
	16q21	65837543	LINC00922 - LOC107984823	rs1095163	intergenic_variant	lobe attachment(expert rater & questionare)	29198719		A	0.0474	7_16		0.0719218	0.144156
	17p12	13183034	ELAC2 - LOC105371541	rs72817287	intergenic_variant	lobe attachment(expert rater & questionare)	29198719		T	-0.089	6_14		\	\
	18q11.2	24383919	PCAT18 - LOC105372035	rs2339219	intron_variant	lobe attachment(expert rater & questionare)	29198719		A	0.0395	1_11		0.439191	0.847855
	18q21.2	49190644	LOC100287225	rs1619249	intergenic_variant	folding of antihelix	26105758		G	0.0434	3_5		0.303243	0.0692243
	18q21.31	55232790	ONECUT2;FECH	rs1790607	intron_variant	lobe attachment(expert rater & questionare)	29198719		A	-0.056	5_9		0.00123131	0.000226313
	20q13.2	50153344	NFATC2	rs3787186	intron_variant	lobe attachment(expert rater & questionare)	29198719		T	-0.0386	7_14		0.253432	0.016195
	Xq13.1	68783438	FAM155B - EDA	rs4844177	intergenic_variant	lobe attachment(expert rater & questionare)	29198719s		\	\	\		\	\
