# Supplementary material for: Combined genome-wide association study of 136 quantitative ear morphology traits in multiple populations reveal 8 novel loci
Source: PLoS Genet. 2023 Jul 17;19(7):e1010786. doi: 10.1371/journal.pgen.1010786 (PMC10351707; doi:10.1371/journal.pgen.1010786)
Supplement: S6 Table — (XLSX) [file pgen.1010786.s016.xlsx]

## Sheet: Sheet1
	ST6. Replication result of SNPs previously reported associated with facial morphology in the results of the MinGWAS and C-GWAS analysis.
	Gene	Locus	SNP	BP (hg37)	Associated phenotype(s)	Reference	Publication	PMID	_	Beta	Trait	_	P-MinGWAS	P-CGWAS		p ≤0.05/270=1.85e-4
	PRDM16	1p36.32	rs76244841	2775953	Details of the discription of phenotypes in article.	1	White et al, 2021	33288918		-0.0357	3_5		0.344317	0.169527		p ≤5e-8
	PRDM16	1p36.32	rs1572037	3254369	Details of the discription of phenotypes in article.	1	White et al, 2021	33288918		0.0343	8_15		0.3183	0.269152		Note: 49 is the number of SNPs passed QC.
	PRDM16	1p36.32	rs4648379	3261516	Nose width and nose height	2	Liu et al., 2012	23028347		0.0316	8_15		0.482227	0.36641
	PRDM16	1p36.32	rs4648379	3261516	Distance between subnasale and right chelion	3	Li and Zhao et al., 2019	31025105		0.0316	8_15		0.482227	0.36641
	CASZ1	1p36.22	rs143353512	10733079	Distance between pronasale and left alare	4	Xiong et al., 2019	31763980		-0.1176	2_3		\	\
	PAX7	1p36.13	rs742071	18979874	Details of the discription of phenotypes in article.	1	White et al, 2021	33288918		0.0315	7_13		0.695734	0.570835
	CAPZB	1p36.13	rs4912082	19716796	Details of the discription of phenotypes in article.	1	White et al, 2021	33288918		0.0464	11_16		0.0847091	0.0537237
	MATN1	1p35.2	rs16834081	31292641	Details of the discription of phenotypes in article.	1	White et al, 2021	33288918		0.0394	12_15		0.402885	0.155385
	ARHGEF19	1p36.13	rs200243292	31763980	Distance between right endocanthion and left cheilion	4	Xiong et al., 2019	31763980		\	\		\	\
	GLIS1	1p32.3	rs702489	54197688	Self-reported nose size	5	Pickrell et al., 2016	27182965		0.0617	16_17		\	\
	PLPP3	1p32.2	rs199971562	56604985	Details of the discription of phenotypes in article.	1	White et al, 2021	33288918		\	\		\	\
	Intergenic	1p32.1	rs4916068	60997570	Nose morphology	6	Claes et al., 2018	29459680		-0.0498	1_12		0.0399941	0.0575259
	c1orf87	1p32.1	rs4916071	61020499	Details of the discription of phenotypes in article.	1	White et al, 2021	33288918		0.0423	1_10		0.134346	0.172771
	RPE65	1p31.2	rs77142479	68907527	Distance between left endocanthion and subnasale	4	Xiong et al., 2019	31763980		-0.0756	5_7		\	\
	SLC44A5	1p31.1	rs79297754	75634995	Details of the discription of phenotypes in article.	1	White et al, 2021	33288918		0.0693	5_9		\	\
	LPHN2	1p31.1	rs12070922	81708846	Details of the discription of phenotypes in article.	1	White et al, 2021	33288918		-0.0469	7_15		0.584699	0.205022
	ALX3	1p13.3	rs619686	110218761	Intercanthal width	7	Shaffer et al., 2016	27560520		0.0959	4_7		\	\
	IGF3	1p13.1	rs647711	117122288	Nasal length, mandibular width, width between mental foramina	8	Wu and Zhai et al., 2019	30968251		0.0523	3_13		\	\
	TBX15	1p12	rs1229119	119023640	Distance between right exocanthion and right cheilion	4	Xiong et al., 2019	31763980		0.0373	4_15		0.235843	0.0218777
	TBX15	1p12	rs7513680	119150968	Details of the discription of phenotypes in article.	1	White et al, 2021	33288918		-0.0352	5_13		0.145049	0.020563
	TBX15	1p12	rs1766786	119452500	Self-reported chin dimples	5	Pickrell et al., 2016	27182965		0.0781	1_3		0.0010792	2.21324e-05
	WARS2	1p12	rs3936018	119682370	Details of the discription of phenotypes in article.	1	White et al, 2021	33288918		0.0523	4_9		0.214876	0.41069
	TBX15	1p12	rs72691108	119762175	Forehead morphology	6	Claes et al., 2018	29459680		0.0549	4_9		0.243516	0.380965
	WARS2	1p12	rs17023457	119875730	Details of the discription of phenotypes in article.	1	White et al, 2021	33288918		0.082	10_13		7.18916e-07	3.46332e-15
	ADAM15	1q22	rs11589479	155033308	Self-reported chin dimples	5	Pickrell et al., 2016	27182965		0.0459	9_13		\	\
	ADAM15	1q22	rs11589479	155033308	Details of the discription of phenotypes in article.	1	White et al, 2021	33288918		0.0459	9_13		\	\
	ARHGEF11	1q23.1	rs1336149	156939175	Self-reported chin dimples	5	Pickrell et al., 2016	27182965		0.0311	8_16		0.718124	0.392744
	PRRX1	1q24.2	rs577676	170587340	Details of the discription of phenotypes in article.	1	White et al, 2021	33288918		-0.0424	5_13		0.0269296	0.00510104
	PRRX1	1q24.2	rs10919462	170734890	Details of the discription of phenotypes in article.	1	White et al, 2021	33288918		-0.0465	6_7		\	\
	ASPM	1q31.3	rs2821116	197329041	Chin morphology	6	Claes et al., 2018	29459680		-0.0503	1_4		0.191537	0.225428
	CRB1	1q31.3	rs2476023	197351039	Self-reported chin dimples	5	Pickrell et al., 2016	27182965		-0.0528	1_4		0.116363	0.296771
	CRB1	1q31.3	rs2759656	197352969	Details of the discription of phenotypes in article.	1	White et al, 2021	33288918		-0.0489	1_4		0.202948	0.373217
	LYPLAL1-[]-SLC30A10	1q41	rs5781117	219642187	Self-reported nose size	5	Pickrell et al., 2016	27182965		-0.0489	6_13		\	\
	LYPLAL1	1q41	rs5781117	219642187	Distance between right alare and left otobasion inferius	3	Li and Zhao et al., 2019	31025105		-0.0489	6_13		\	\
	MARK1	1q41	rs12039502	221197709	Details of the discription of phenotypes in article.	1	White et al, 2021	33288918		-0.0368	7_11		0.509024	0.784902
	NT5C1B	2p24.2	rs7558413	18721662	Details of the discription of phenotypes in article.	1	White et al, 2021	33288918		0.0443	4_10		0.128019	0.193495
	OSR1	2p24.1	rs6715010	19277788	Details of the discription of phenotypes in article.	1	White et al, 2021	33288918		-0.0491	5_12		0.01891	0.0207168
	OSR1	2p24.1	rs79037251	19503015	Details of the discription of phenotypes in article.	1	White et al, 2021	33288918		-0.0377	10_16		0.475997	0.386935
	OSR1-WDR35	2p24.1	rs7567283	19732291	Facial frontal contour	9	Cha et al., 2018	29921221		0.0524	7_11		0.0581018	0.0239473
	OSR1	2p24.1	rs1427539	19773420	Details of the discription of phenotypes in article.	1	White et al, 2021	33288918		0.0324	7_13		0.571746	0.452626
	C2orf91[]-PKDCC	2p21	rs6740960	42181679	Self-reported chin dimples	5	Pickrell et al., 2016	27182965		-0.051	10_17		\	\
	PKDCC	2p21	rs6740960	42181679	Chin morphology	6	Claes et al., 2018	29459680		-0.051	10_17		\	\
	PKDCC	2p21	rs6740960	42181679	Details of the discription of phenotypes in article.	1	White et al, 2021	33288918		-0.051	10_17		\	\
	PKDCC	2p21	rs10189338	42238622	Details of the discription of phenotypes in article.	1	White et al, 2021	33288918		0.1582	5_16		\	\
	THADA	2p21	rs7590268	43540125	Details of the discription of phenotypes in article.	1	White et al, 2021	33288918		-0.0408	12_13		0.447331	0.692939
	SIX3	2p21	rs921119	45272812	Details of the discription of phenotypes in article.	1	White et al, 2021	33288918		0.0361	7_16		0.665435	0.64941
	SIX2	2p21	rs35395759	45350661	Details of the discription of phenotypes in article.	1	White et al, 2021	33288918		-0.0425	1_16		0.39628	0.621378
	Intergenic	2p16.3	rs17868256	52032773	Facial width	10	Qiao et al. 2018	30174134		0.0451	1_13		0.170956	0.11603
	EFEMP1	2p16.1	rs1367228	56112440	Details of the discription of phenotypes in article.	1	White et al, 2021	33288918		-0.0321	10_15		0.516181	0.561797
	BCL11A	2p16.1	rs13035645	60633463	Details of the discription of phenotypes in article.	1	White et al, 2021	33288918		-0.06	2_15		\	\
	SPRED2	2p14	rs6546175	65976905	Details of the discription of phenotypes in article.	1	White et al, 2021	33288918		-0.0372	7_9		0.453461	0.184349
	MEIS1	2p14	rs3891585	66756976	Details of the discription of phenotypes in article.	1	White et al, 2021	33288918		-0.0395	3_8		0.172245	0.601523
	PNO1	2p14	rs11675008	67916875	Details of the discription of phenotypes in article.	1	White et al, 2021	33288918		0.0323	2_12		0.628622	0.292562
	DYSF	2p13.2	rs17655927	71827385	Details of the discription of phenotypes in article.	1	White et al, 2021	33288918		-0.0548	5_15		0.0420013	0.206385
	LRRTM4	2p12	rs10202675	78108917	Distance between right endocanthion and right alare	4	Xiong et al., 2019	31763980		-0.0952	14_15		\	\
	NCAPH	2q11.2	rs772154	97021664	Details of the discription of phenotypes in article.	1	White et al, 2021	33288918		0.0242	7_9		0.940479	0.836338
	[]-LOC100287010	2q12.1	rs10175706	104631814	Self-reported chin dimples	5	Pickrell et al., 2016	27182965		0.0417	5_16		\	\
	RGPD3	2q12.2	rs62152530	107073501	Nasal length, ear length, alar width	8	Wu and Zhai et al., 2019	30968251		\	\		\	\
	EDAR	2q12.3	rs3827760	109513601	Chin protrusion	11	Adhikari et al., 2016	27193062		-0.197	1_14		\	\
	EDAR	2q12.3	rs3827760	109513601	Distance between left ectocanthion and left otobasion inferius	3	Li and Zhao et al., 2019	31025105		-0.197	1_14		\	\
	FBLN7	2q13	rs7597495	112625010	Details of the discription of phenotypes in article.	1	White et al, 2021	33288918		0.0506	14_17		\	\
	INSIG2	2q14.2	rs11692600	119046519	Details of the discription of phenotypes in article.	1	White et al, 2021	33288918		-0.0273	2_9		0.819335	0.63484
	EN1	2q14.2	rs332108	119440930	Details of the discription of phenotypes in article.	1	White et al, 2021	33288918		-0.041	4_6		0.103822	0.695073
	TMEM163	2q21.1	rs7560738	135419163	Eye width and height	12	Crouch et al., 2018	29301965		0.0618	1_17		0.0810514	0.0166463
	ARHGAP15-[]-GTDC1	2q22.3	rs11688237	144560021	Self-reported chin dimples	5	Pickrell et al., 2016	27182965		-0.0363	12_15		0.204406	0.0357813
	ZEB2-[]	2q22.3	rs17479393	145653287	Self-reported chin dimples	5	Pickrell et al., 2016	27182965		0.0366	8_11		0.389767	0.490187
	ZEB2	2q22.3	rs148912137	145658303	Details of the discription of phenotypes in article.	1	White et al, 2021	33288918		0.0392	8_11		0.284821	0.397024
	KIAA1715	2q31.1	rs2884836	176533433	Distance between right exocanthion and right cheilion	4	Xiong et al., 2019	31763980		0.0274	13_14		0.516158	0.3886
	HOXD cluster	2q31.1	rs970797	177111819	Lip morphology	6	Claes et al., 2018	29459680		-0.0517	1_14		0.00346003	0.0130236
	HOXD1-MTX2	2q31.1	rs970797	177111819	Eye shape	9	Cha et al., 2018	29921221		-0.0517	1_14		0.00346003	0.0130236
	HOXD1	2q31.1	rs970797	177111819	Details of the discription of phenotypes in article.	1	White et al, 2021	33288918		-0.0517	1_14		0.00346003	0.0130236
	MTX2	2q31.1	rs10178696	177365619	Details of the discription of phenotypes in article.	1	White et al, 2021	33288918		-0.0358	3_17		0.768734	0.859577
	MTX2-[]-HNRNPA3	2q31.1	rs59156997	177371846	Self-reported chin dimples	5	Pickrell et al., 2016	27182965		-0.1858	9_17		\	\
	CALCRL	2q32.1	rs8176501	188353663	Details of the discription of phenotypes in article.	1	White et al, 2021	33288918		-0.0333	2_10		0.61564	0.606168
	PLCL1-[]-SATB2	2q33.1	rs13035389	199666111	Self-reported chin dimples	5	Pickrell et al., 2016	27182965		0.0283	4_5		0.629358	0.94199
	SATB2	2q33.1	rs13035389	199666111	Details of the discription of phenotypes in article.	1	White et al, 2021	33288918		0.0283	4_5		0.629358	0.94199
	SATB2	2q33.1	rs4675617	200342749	Details of the discription of phenotypes in article.	1	White et al, 2021	33288918		\	\		\	\
	PAX3	2q36.1	rs12694574	222993733	Distance between eyeballs and nasion	2	Liu et al., 2012	23028347		0.0514	10_15		0.183714	0.363751
	PAX3	2q36.1	rs974448	223005314	Distance between eyeballs and nasion	2	Liu et al., 2012	23028347		0.0494	4_10		0.253058	0.467717
	EPHA4-[]-PAX3	2q36.1	rs34460569	223026935	Self-reported nose size	5	Pickrell et al., 2016	27182965		0.0319	8_17		0.731621	0.607365
	PAX3	2q36.1	rs34032897	223028582	Distance between right endocanthion and nasion	4	Xiong et al., 2019	31763980		0.0332	8_17		0.662301	0.599542
	PAX3	2q36.1	rs1370926	223030502	Details of the discription of phenotypes in article.	1	White et al, 2021	33288918		0.0332	8_17		0.6623	0.589243
	PAX3	2q36.1	rs10176525	223039052	Nose morphology	6	Claes et al., 2018	29459680		0.0349	8_17		0.578976	0.101195
	PAX3	2q36.1	rs7559271	223068286	Nasion-midendocanthion distance	13	Paternoster et al., 2012	22341974		-0.0307	3_12		0.553982	0.855971
	PAX3	2q36.1	rs7559271	223068286	Distance between left entocanthion and right alare	3	Li and Zhao et al., 2019	31025105		-0.0307	3_12		0.553982	0.855971
	FARSB-[]-MOGAT1	2q36.1	rs4674676	223529112	Self-reported chin dimples	5	Pickrell et al., 2016	27182965		0.0304	12_13		0.389042	0.394188
	FARSB	2q36.1	rs7579011	223543633	Details of the discription of phenotypes in article.	1	White et al, 2021	33288918		-0.0244	8_13		0.973944	0.616811
	USP40	2q37	rs1048603	234394487	Pyriform aperture width	8	Wu and Zhai et al., 2019	30968251		0.035	15_17		0.440322	0.38408
	USP40	2q37	rs838543	234432017	Pyriform aperture width	8	Wu and Zhai et al., 2019	30968251		0.0431	15_17		0.360723	0.11938
	SRGAP3-SETD5	3p25.3	rs4686337	9311215	Details of the discription of phenotypes in article.	1	White et al, 2021	33288918		-0.026	10_13		0.874862	0.866557
	THRB	3p24.2	rs73048344	24765405	Details of the discription of phenotypes in article.	1	White et al, 2021	33288918		-0.0646	2_5		0.131486	0.262163
	CACNA2D3	3p14.3	rs17054293	54724560	Details of the discription of phenotypes in article.	1	White et al, 2021	33288918		0.0349	1_13		0.763715	0.840996
	[CACNA2D3]	3p14.3	rs56063440	54731374	Self-reported nose size	5	Pickrell et al., 2016	27182965		-0.037	5_16		0.838089	0.803597
	CACNA2D3	3q14.3	rs56063440	54731374	Distance between right and left otobasion inferius	3	Li and Zhao et al., 2019	31025105		-0.037	5_16		0.838089	0.803597
	FOXP1-[]-EIF4E3	3p13	3:71227306:T_TGA	71227306	Self-reported nose size	5	Pickrell et al., 2016	27182965		\	\		\	\
	FOXP1	3p13	rs9310211	71231744	Details of the discription of phenotypes in article.	1	White et al, 2021	33288918		0.0407	3_4		0.0655122	0.293356
	[ROBO1]	3p12.3	rs424737	78815906	Self-reported nose size	5	Pickrell et al., 2016	27182965		-0.0363	1_8		0.367008	0.0360841
	Intergenic	3p12.2	rs61672954	82196528	Jaw morphology	10	Qiao et al. 2018	30174134		0.2274	1_9		\	\
	VGLL3	3p12.1	rs3072056	86763101	Details of the discription of phenotypes in article.	1	White et al, 2021	33288918		0.0542	3_4		\	\
	ARL13B	3q11.2	rs34199564	94209591	Details of the discription of phenotypes in article.	1	White et al, 2021	33288918		-0.0311	5_13		\	\
	COL8A1	3q12.1	rs793487	99495422	Details of the discription of phenotypes in article.	1	White et al, 2021	33288918		0.0308	1_8		0.623642	0.605809
	CMSS1	3q12.1	rs113663609	99924002	Distance between right endocanthion and right cheilion	4	Xiong et al., 2019	31763980		-0.0788	2_11		0.0340188	0.0914702
	CD96	3q13.13	rs1391361	111257405	Details of the discription of phenotypes in article.	1	White et al, 2021	33288918		0.033	1_13		0.717973	0.431376
	IGSF11	3q13.32	rs7633584	118656515	Nose roundness;Columella inclination	14	Bonfante B et al., 2021	33547071		0.055	4_7		0.307914	0.711348
	RAB7A, ACAD9	3q21.3	rs2977562	128106267	Upper lip morphology	6	Claes et al., 2018	29459680		-0.0207	11_17		0.979451	0.170617
	GATA2	3q21.3	rs7373685	128107020	Details of the discription of phenotypes in article.	1	White et al, 2021	33288918		0.0216	2_14		0.977105	0.391506
	SLCO2A1	3q22.2	rs6795164	133885925	Details of the discription of phenotypes in article.	1	White et al, 2021	33288918		-0.0339	9_10		0.423697	0.185468
	ZIC1-[]-AGTR1	3q24	rs12495832	147829477	Self-reported chin dimples	5	Pickrell et al., 2016	27182965		0.0463	6_13		0.376888	0.283647
	TIPARP-[]-LEKR1	3q25.31	rs11717138	156534628	Self-reported nose size	5	Pickrell et al., 2016	27182965		0.031	4_16		0.906782	0.708635
	SHOX2	3q25.32	rs792736	157482916	Details of the discription of phenotypes in article.	1	White et al, 2021	33288918		0.0431	5_8		0.0586421	0.304309
	RSRC1	3q25.32	rs11713363	157828322	Self-reported chin dimples	5	Pickrell et al., 2016	27182965		-0.0314	6_11		0.600432	0.655759
	SCHIP1	3q25.33	rs79909949	159492478	Centroid size	15	Cole et al., 2016	27560698		-0.0648	8_17		\	\
	TBL1XR1-[]-KCNMB2	3q26.32	rs2133593	177301992	Self-reported chin dimples	5	Pickrell et al., 2016	27182965		0.0337	3_8		0.359306	0.414342
	EPHB3	3q27.1	rs58022575	184333169	Nose morphology	6	Claes et al., 2018	29459680		0.0324	10_17		\	\
	EPHB3	3q27.1	rs58022575	184333169	Details of the discription of phenotypes in article.	1	White et al, 2021	33288918		0.0324	10_17		\	\
	EPHB3-[]-MAGEF1	3q27.1	rs13097965	184339757	Self-reported nose size	5	Pickrell et al., 2016	27182965		-0.0365	10_17		0.316291	0.25263
	EPHB3	3q27.1	rs56081252	184375948	Details of the discription of phenotypes in article.	1	White et al, 2021	33288918		-0.0578	4_17		0.0226361	0.414342
	TP63	3q28	rs17447439	189549423	Distance between the eyeballs	2	Liu et al., 2012	23028347		0.06	5_13		0.898161	0.409934
	FGFRL1	4p16.3	rs74921869	1013382	Details of the discription of phenotypes in article.	1	White et al, 2021	33288918		0.0349	11_13		\	\
	STX18	4p16.2	rs3910659	4537916	Details of the discription of phenotypes in article.	1	White et al, 2021	33288918		-0.045	11_17		0.31757	0.032605
	MSX1	4p16.2	rs13117653	4805454	Details of the discription of phenotypes in article.	1	White et al, 2021	33288918		0.0438	14_17		0.226721	0.163279
	PCDH7	4p15.1	rs60159418	31120752	Mouth morphology	10	Qiao et al. 2018	30174134		0.0264	3_11		0.998066	0.727981
	DDIT4L-[]-EMCN	4q24	rs6851148	101218062	Self-reported nose size	5	Pickrell et al., 2016	27182965		0.0289	13_15		0.690713	0.301073
	LEF1	4q25	rs7674010	109294589	Details of the discription of phenotypes in article.	1	White et al, 2021	33288918		0.0317	5_12		0.867961	0.775221
	PITX2	4q25	rs514892	111843671	Details of the discription of phenotypes in article.	1	White et al, 2021	33288918		-0.0507	4_8		\	\
	MYOZ2	4q26	rs7655723	120328666	Details of the discription of phenotypes in article.	1	White et al, 2021	33288918		-0.0533	5_14		\	\
	PRDM5	4q27	rs7694450	121998104	Details of the discription of phenotypes in article.	1	White et al, 2021	33288918		0.031	1_15		0.557992	0.60658
	FAT4	4q28.1	rs6852838	126935475	Details of the discription of phenotypes in article.	1	White et al, 2021	33288918		0.0624	7_17		\	\
	FAT4-[]	4q28.1	rs145365164	126954652	Self-reported chin dimples	5	Pickrell et al., 2016	27182965		-0.0471	7_15		0.0961413	0.0762525
	INTU	4q28.1	rs62324070	127928593	Details of the discription of phenotypes in article.	1	White et al, 2021	33288918		-0.0736	15_16		1.33182e-05	2.69476e-09
	INTU	4q28.1	rs12504954	127948196	Distance between pronasale and left alare	4	Xiong et al., 2019	31763980		-0.0791	15_16		1.01876e-06	2.18546e-09
	SFRP2	4q31.3	rs6535972	154824681	Distance between left endocanthion and left alare	4	Xiong et al., 2019	31763980		0.0519	13_15		0.00732546	0.0388624
	DCHS2	4q31.3	rs9995821	154828366	Nose morphology	6	Claes et al., 2018	29459680		0.0511	13_15		0.0323509	0.195418
	DCHS2	4q31.3	rs9995821	154828366	Details of the discription of phenotypes in article.	1	White et al, 2021	33288918		0.0511	13_15		0.0323509	0.195418
	DCHS2	4q31.3	rs12644248	155235392	Columella inclination	11	Adhikari et al., 2016	27193062		-0.0546	12_15		\	\
	PALLD	4q32.3	rs4342159	169503180	Details of the discription of phenotypes in article.	1	White et al, 2021	33288918		-0.0849	7_10		0.0370798	0.0641423
	SCRG1-[]-HAND2	4q34.1	rs12505328	174378004	Self-reported chin dimples	5	Pickrell et al., 2016	27182965		0.036	1_12		0.402757	0.284356
	HAND2	4q34.1	rs4695846	174456858	Details of the discription of phenotypes in article.	1	White et al, 2021	33288918		0.0252	2_13		0.779054	0.967651
	HPGD	4q34.1	rs3054104	175047506	Details of the discription of phenotypes in article.	1	White et al, 2021	33288918		0.0546	1_9		\	\
	HAND2-[]-FBXO8	4q34.1	rs17275866	175071486	Self-reported chin dimples	5	Pickrell et al., 2016	27182965		-0.0421	1_12		0.27934	0.519041
	SPCS3-[]-VEGFC	4q34.3	rs12509218	177587237	Self-reported chin dimples	5	Pickrell et al., 2016	27182965		0.0435	6_13		\	\
	FGF10	5p12	rs4866909	44580193	Details of the discription of phenotypes in article.	1	White et al, 2021	33288918		-0.0358	8_16		0.299632	0.435256
	ARHGEF28-[]-ENC1	5q13.3	rs199880074	73483122	Self-reported chin dimples	5	Pickrell et al., 2016	27182965		\	\		\	\
	ATP6AP1L-[]-TMEM167A	5q14.2	rs10078545	82124190	Self-reported chin dimples	5	Pickrell et al., 2016	27182965		-0.0481	2_11		\	\
	XRCC4	5q14.2	rs10078545	82124190	Details of the discription of phenotypes in article.	1	White et al, 2021	33288918		-0.0481	2_11		\	\
	ENSG00000232633	5q22.2	rs255877	112753584	Philtrum width	16	Howe et al., 2018	30067744		-0.0421	6_9		0.167942	0.117562
	MCC	5q22.2	rs76770688	112985673	Details of the discription of phenotypes in article.	1	White et al, 2021	33288918		0.0365	10_13		0.273964	0.0757224
	FBN	5q23.3	rs13182341	128107907	Details of the discription of phenotypes in article.	1	White et al, 2021	33288918		-0.0358	2_15		0.275141	0.190795
	HAND1-[]-LARP1	5q33.2	rs4958741	153868262	Self-reported chin dimples	5	Pickrell et al., 2016	27182965		-0.0431	2_14		0.568423	0.59166
	FABP6	5q33.3	rs4582322	159509400	Details of the discription of phenotypes in article.	1	White et al, 2021	33288918		-0.0319	4_8		0.502481	0.706076
	C5orf50	5q35.1	rs6555969	171128464	Nasion position	2	Liu et al., 2012	23028347		0.0369	2_11		0.258142	0.909446
	FGF18	5q35.1	rs6555969	171128464	Details of the discription of phenotypes in article.	1	White et al, 2021	33288918		0.0369	2_11		0.258142	0.909446
	FGF18	5q35.1	rs17073930	171190826	Details of the discription of phenotypes in article.	1	White et al, 2021	33288918		-0.051	8_14		0.103803	0.448334
	MSX2-[]-DRD1	5q35.2	rs4868444	174160113	Self-reported chin dimples	5	Pickrell et al., 2016	27182965		-0.0442	7_11		\	\
	COL23A1	5q35.3	rs118078182	177922198	Nasal length and protrusion	10	Qiao et al. 2018	30174134		-0.0606	5_8		\	\
	MYLK4	6p25.2	rs4959652	2386913	Details of the discription of phenotypes in article.	1	White et al, 2021	33288918		0.0272	3_5		0.842091	0.395319
	RNF144B	6p22.3	rs2225718	18837244	Distance between right endocanthion and right alare	4	Xiong et al., 2019	31763980		-0.0513	6_16		\	\
	NRSN1	6p22.3	rs7755467	23557322	Details of the discription of phenotypes in article.	1	White et al, 2021	33288918		-0.0243	10_13		0.880415	0.829075
	COL11A2	6p21.32	rs9274522	32634373	Details of the discription of phenotypes in article.	1	White et al, 2021	33288918		-0.0483	2_11		\	\
	DAAM2	6p21.2	rs1520	39526867	Details of the discription of phenotypes in article.	1	White et al, 2021	33288918		0.0321	5_8		0.493742	0.769731
	KIF6	6p21.2	rs7738892	39563863	Distance between right endocanthion and nasion	4	Xiong et al., 2019	31763980		-0.0448	4_14		0.500897	0.310327
	SUPT3H	6p21.1	rs227832	44681257	Details of the discription of phenotypes in article.	1	White et al, 2021	33288918		0.0244	5_8		0.947468	0.439713
	SUPT3H	6p21.1	rs227833	44681840	Nose morphology	6	Claes et al., 2018	29459680		0.0213	5_13		0.957599	0.433134
	SUPT3H	6p21.1	rs227833	44681840	Distance between right entocanthion and left otobasion inferius	3	Li and Zhao et al., 2019	31025105		0.0213	5_13		0.957599	0.433134
	CDC5L-[]-SUPT3H	6p21.1	rs17336368	44751668	Self-reported chin dimples	5	Pickrell et al., 2016	27182965		-0.0391	4_16		0.46801	0.260149
	SUPT3H	6p21.1	6:44820741:AG_A	44820741	Self-reported nose size	5	Pickrell et al., 2016	27182965		\	\		\	\
	RUNX2	6p21.1	rs1852985	45329656	Nose bridge breadth	11	Adhikari et al., 2016	27193062		-0.0377	12_17		0.449485	0.300269
	RUNX2	6p21.1	rs73457129	45574050	Details of the discription of phenotypes in article.	1	White et al, 2021	33288918		0.0458	3_13		0.355128	0.169122
	RCAN2	6p12.3	rs12055796	46306547	Details of the discription of phenotypes in article.	1	White et al, 2021	33288918		-0.0239	5_14		0.929331	0.791261
	TFAP2B	6p12.3	rs9381923	50985886	Details of the discription of phenotypes in article.	1	White et al, 2021	33288918		0.0302	1_17		0.801739	0.75887
	PKHD1	6p12.3	rs6923760	51685228	Details of the discription of phenotypes in article.	1	White et al, 2021	33288918		0.0298	6_14		0.696111	0.064539
	GSTA3-[]-GSTA4	6p12.2	rs142900698	52834739	Self-reported nose size	5	Pickrell et al., 2016	27182965		\	\		\	\
	BMP5	6p12.1	rs4715567	55719867	Details of the discription of phenotypes in article.	1	White et al, 2021	33288918		-0.0422	4_7		0.178318	0.576882
	TBX18	6q14.3	rs112411726	85708585	Details of the discription of phenotypes in article.	1	White et al, 2021	33288918		0.0482	6_13		\	\
	EPHA7-[]	6q16.1	rs112215522	94913574	Self-reported chin dimples	5	Pickrell et al., 2016	27182965		0.0393	6_8		\	\
	PRDM1	6q21	rs6568401	106188818	Details of the discription of phenotypes in article.	1	White et al, 2021	33288918		0.0303	6_7		0.680223	0.730974
	RSPO3	6q22.33	rs9388518	127103785	Details of the discription of phenotypes in article.	1	White et al, 2021	33288918		0.0271	5_6		0.851466	0.339807
	EYA4	6q23.2	rs519332	133571272	Details of the discription of phenotypes in article.	1	White et al, 2021	33288918		0.0539	7_9		0.0685494	0.0477085
	RPS12, EYA4	6q23.2	rs5880172	133615646	Forehead morphology	6	Claes et al., 2018	29459680		-0.0434	8_9		\	\
	MTFR2	6q23.3	rs34729823	136274369	Details of the discription of phenotypes in article.	1	White et al, 2021	33288918		0.1105	11_16		\	\
	STXBP5-AS1	6q24.3	rs6570789	147401193	Lip protrusion	14	Bonfante B et al., 2021	33547071		-0.0523	1_3		0.0187733	0.0320822
	PARK2	6q26	rs9456748	162590018	Facial height containing the nasion landmark	17	Lee et al., 2017	28441456		-0.0247	12_17		0.87999	0.531566
	WDR27	6q27	rs3736712	169957964	Eye tail length	9	Cha et al., 2018	29921221		-0.0348	9_16		0.847982	0.271755
	COL28A1	7p22.1	rs2108791	7253520	Details of the discription of phenotypes in article.	1	White et al, 2021	33288918		-0.0385	13_15		0.44481	0.462451
	HDAC9	7p21.1	rs1178103	18741367	Columella inclination	14	Bonfante B et al., 2021	33547071		-0.0308	9_11		0.807642	0.550399
	TWIST1	7p21.1	rs212672	18797190	Details of the discription of phenotypes in article.	1	White et al, 2021	33288918		0.0276	1_9		0.837718	0.703214
	HOXA2	7p15.2	rs2465274	27108127	Details of the discription of phenotypes in article.	1	White et al, 2021	33288918		0.0564	1_14		0.0214004	0.030211
	HOXA1	7p15.2?	rs2522825	27111994	Philtrum width	16	Howe et al., 2018	30067744		0.0567	1_14		0.0196619	0.0295586
	GLI3	7p14.1	rs17640804	42131390	Nose wing breadth	11	Adhikari et al., 2016	27193062		0.0274	5_8		0.894187	0.66314
	GLI3	7p14.1	rs62443772	42131949	Details of the discription of phenotypes in article.	1	White et al, 2021	33288918		0.0369	3_4		0.412317	0.345391
	IGFBP3	7p12.3	rs12535551	46677370	Details of the discription of phenotypes in article.	1	White et al, 2021	33288918		-0.0231	7_12		0.969218	0.677563
	COBL(intergenetic)	7p12.1	rs17134499	51831741	Eye position	14	Bonfante B et al., 2021	33547071		-0.1576	7_16		\	\
	HGF	7q21.11	rs7806852	81218318	Details of the discription of phenotypes in article.	1	White et al, 2021	33288918		0.0424	7_16		0.504011	0.504264
	SEMA3A	7q21.11	rs7807002	84296811	Details of the discription of phenotypes in article.	1	White et al, 2021	33288918		-0.0256	1_11		0.915161	0.748081
	DLX6, DYNC1L1	7q21.3	rs10238953	96124975	Chin morphology	6	Claes et al., 2018	29459680		-0.047	7_9		\	\
	C7orf76-[]-SHFM1	7q21.3	rs11768577	96143804	Self-reported chin dimples	5	Pickrell et al., 2016	27182965		0.0584	9_14		0.228249	0.113978
	DLX6	7q21.3	rs4296976	96156848	Details of the discription of phenotypes in article.	1	White et al, 2021	33288918		0.0432	1_6		0.379621	0.769634
	WNT16	7q31.31	rs884373	120780483	Details of the discription of phenotypes in article.	1	White et al, 2021	33288918		-0.0467	2_8		0.0902563	0.0504077
	CPED1/WNT16	7q31.31	rs6950680	120790287	Jaw protrusion	14	Bonfante B et al., 2021	33547071		-0.0465	2_8		0.0969569	0.112062
	FEZF1	7q31.32	rs798682	121987158	Details of the discription of phenotypes in article.	1	White et al, 2021	33288918		0.0438	3_15		\	\
	CALD1	7q33	rs4732070	134624356	Details of the discription of phenotypes in article.	1	White et al, 2021	33288918		0.0195	13_15		0.9972	0.786468
	DGK1	7q33	rs6948022	137664771	Details of the discription of phenotypes in article.	1	White et al, 2021	33288918		-0.0619	11_14		\	\
	CSMD1	8p23.2	rs1700048	4089422	Distance between right exocanthion and left cheilion	4	Xiong et al., 2019	31763980		-0.1122	8_14		\	\
	USP17L8	8p23.1	rs2976940	8279462	Details of the discription of phenotypes in article.	1	White et al, 2021	33288918		-0.0403	1_6		0.722994	0.749803
	PPP1R3B	8p23.1	rs12114954	8904862	Details of the discription of phenotypes in article.	1	White et al, 2021	33288918		0.0401	5_16		0.570645	0.554086
	PPP1R3B-[]-TNKS	8p23.1	rs2929451	9085295	Self-reported nose size	5	Pickrell et al., 2016	27182965		0.0485	1_7		0.30273	0.0417783
	MSRA	8p23.1	rs657913	9882575	Details of the discription of phenotypes in article.	1	White et al, 2021	33288918		0.0385	9_14		0.562601	0.871363
	MSRA	8p23.1	rs11782517	10113507	Self-reported nose size	5	Pickrell et al., 2016	27182965		-0.0357	14_16		0.514303	0.38627
	DLC1	8p22	rs767764	13199810	Self-reported nose size	5	Pickrell et al., 2016	27182965		0.024	7_16		0.979365	0.647834
	DPYSL2	8p21.2	rs5029306	26453105	Details of the discription of phenotypes in article.	1	White et al, 2021	33288918		0.031	1_15		0.600176	0.764349
	[]-NRG1	8p12	rs2347498	32353180	Self-reported chin dimples	5	Pickrell et al., 2016	27182965		0.0317	3_4		0.419005	0.854752
	SFRP1	8p11.21	rs149814396	41087109	Details of the discription of phenotypes in article.	1	White et al, 2021	33288918		0.0552	8_11		\	\
	SNAI2	8q11.21	rs56252175	49445257	Details of the discription of phenotypes in article.	1	White et al, 2021	33288918		0.079	10_13		\	\
	PXDNL	8q11.22	rs116867275	52584738	Details of the discription of phenotypes in article.	1	White et al, 2021	33288918		0.1622	4_16		\	\
	XKR9-[]-EYA1	8q13.3	rs10504499	72036904	Self-reported chin dimples	5	Pickrell et al., 2016	27182965		0.0523	3_15		\	\
	PKIA	8q21.12	rs1588405	78588654	Details of the discription of phenotypes in article.	1	White et al, 2021	33288918		0.0344	3_5		0.300196	0.337442
	DCAF4L2	8q21.3	rs9642796	88597076	Distance between left alare and labiale superius	4	Xiong et al., 2019	31763980		-0.0374	2_17		0.192848	0.350349
	POP1	8q22.2	rs139016242	99244975	Details of the discription of phenotypes in article.	1	White et al, 2021	33288918		0.0523	10_11		\	\
	VPS13B	8q22.2	rs60373317	100509357	Details of the discription of phenotypes in article.	1	White et al, 2021	33288918		0.0428	2_8		\	\
	VPS13B	8q22.2	rs75976055	100626502	Columella size	14	Bonfante B et al., 2021	33547071		-0.0579	4_8		0.0113361	0.00838344
	PABPC1	8q22.3	8:101737776:AT:ATT	101737776	Nose roundness;Columella inclination	14	Bonfante B et al., 2021	33547071		\	\		\	\
	TRHR	8q23.1	rs10089785	109599969	Details of the discription of phenotypes in article.	1	White et al, 2021	33288918		0.0316	5_9		0.464788	0.182327
	TRPS1	8q23.3	rs2245221	116624879	Details of the discription of phenotypes in article.	1	White et al, 2021	33288918		-0.0615	1_15		0.00125862	0.0131298
	TRPS1	8q23.3	rs11337200	116713794	Details of the discription of phenotypes in article.	1	White et al, 2021	33288918		0.0279	10_11		\	\
	SNTB1	8q24.12	rs7843236	121980512	Details of the discription of phenotypes in article.	1	White et al, 2021	33288918		0.0214	12_13		0.877581	0.854097
	HAS2	8q24.12	rs2581548	122256121	Details of the discription of phenotypes in article.	1	White et al, 2021	33288918		-0.0297	15_16		\	\
	HAS2-[]-ZHX2	8q24.13	rs12541121	123101743	Self-reported chin dimples	5	Pickrell et al., 2016	27182965		-0.0361	9_16		0.337359	0.282552
	CCDC26	8q24.21	rs871502	129863648	Details of the discription of phenotypes in article.	1	White et al, 2021	33288918		0.0362	11_13		0.357815	0.0556978
	DMRT2-[]-SMARCA2	9p24.3	rs10809266	1106093	Self-reported nose size	5	Pickrell et al., 2016	27182965		0.0307	8_15		0.661895	0.807439
	DMRT2	9p24.3	rs7859005	1128641	Details of the discription of phenotypes in article.	1	White et al, 2021	33288918		-0.0359	14_17		0.302088	0.20452
	GLIS3	9p24.2	rs4237150	4290085	Self-reported chin dimples	5	Pickrell et al., 2016	27182965		0.0393	8_16		0.0854223	0.152338
	GLIS3	9p24.2	rs10758593	4292083	Details of the discription of phenotypes in article.	1	White et al, 2021	33288918		0.0382	8_16		0.110684	0.147104
	FREM1	9p22.3	rs303751	14480820	Details of the discription of phenotypes in article.	1	White et al, 2021	33288918		0.0319	1_10		0.830279	0.412328
	FREM1	9p22.3	rs72713618	14883254	Upper lip vermillion height	17	Lee et al., 2017	28441456		0.0877	3_4		\	\
	BNC2-[]-CNTLN	9p22.2	rs10962767	16958463	Self-reported chin dimples	5	Pickrell et al., 2016	27182965		0.0307	9_11		0.539069	0.453504
	BNC2	9p22.2	rs10962767	16958463	Details of the discription of phenotypes in article.	1	White et al, 2021	33288918		0.0307	9_11		0.539069	0.453504
	SLC28A3	9q21.33	rs10868138	86917301	Nasal length, Alar width, width between tragus, width between mental foramina	8	Wu and Zhai et al., 2019	30968251		0.0446	4_14		0.946951	0.661476
	ROR2	9q22.31	rs2230578	94485928	Distance between left endocanthion and subnasale	4	Xiong et al., 2019	31763980		-0.0598	12_14		0.00868685	0.0186285
	ROR2	9q22.31	rs2230578	94485928	Details of the discription of phenotypes in article.	1	White et al, 2021	33288918		-0.0598	12_14		0.00868685	0.0186285
	ROR2	9q22.31	rs10761129	94486321	Self-reported nose size	5	Pickrell et al., 2016	27182965		-0.0644	12_14		0.00651144	0.0190164
	BARX1	9q22.31	rs12553508	96446445	Details of the discription of phenotypes in article.	1	White et al, 2021	33288918		-0.0269	6_9		0.851252	0.92503
	PTCH1	9q22.32	rs145965565	98273305	Details of the discription of phenotypes in article.	1	White et al, 2021	33288918		-0.0846	11_17		\	\
	ELP1	9q31.3	rs1999464	111371123	Details of the discription of phenotypes in article.	1	White et al, 2021	33288918		0.0632	2_6		0.00743965	0.00475382
	MVB12B-[]-LMX1B	9q33.3	rs62578082	129277041	Self-reported chin dimples	5	Pickrell et al., 2016	27182965		0.0533	1_16		0.734101	0.4029
	LMX1B	9q33.3	rs10448285	129397014	Details of the discription of phenotypes in article.	1	White et al, 2021	33288918		0.0367	12_13		0.358484	0.188981
	GDF10	10q11.22	rs1902713	48442078	Details of the discription of phenotypes in article.	1	White et al, 2021	33288918		0.0459	3_15		0.0498016	0.270153
	DKK1-[]-MBL2	10q21.1	rs1194708	54199812	Self-reported chin dimples	5	Pickrell et al., 2016	27182965		0.0303	13_16		0.830209	0.896802
	DKK1	10q21.1	rs1194708	54199812	Nasal wing distance	3	Li and Zhao et al., 2019	31025105		0.0303	13_16		0.830209	0.896802
	PCDH15	10q21.1	rs2045145	56716972	Straight rather than upturned nose	12	Crouch et al., 2018	29301965		-0.0513	6_7		0.149602	0.317627
	ARID5B	10q21.2	rs9633535	63836088	Details of the discription of phenotypes in article.	1	White et al, 2021	33288918		-0.027	2_12		0.71978	0.850598
	SUPV3L1	10q22.1	rs201719697	70946092	Distance between left exocanthion and left alare	4	Xiong et al., 2019	31763980		\	\		\	\
	KAT6B	10q22.2	rs138458666	76358087	Details of the discription of phenotypes in article.	1	White et al, 2021	33288918		0.0573	7_12		\	\
	C10orf11	10q22.3	rs11001765	78150285	Self-reported chin dimples	5	Pickrell et al., 2016	27182965		-0.0297	11_13		0.880079	0.503938
	C10orf11	10q22.3	rs1907342	78163768	Details of the discription of phenotypes in article.	1	White et al, 2021	33288918		-0.0445	3_15		0.195189	0.169734
	TCTN3	10q24.1	rs1536446	97259560	Details of the discription of phenotypes in article.	1	White et al, 2021	33288918		0.037	5_10		0.278062	0.196981
	FGF8	10q24.32	rs11190970	103128332	Details of the discription of phenotypes in article.	1	White et al, 2021	33288918		-0.0551	11_13		0.176524	0.314424
	COL17A1	10q25.1	rs805722	105810400	Distance between the eyeballs	2	Liu et al., 2012	23028347		-0.0333	8_15		0.612821	0.413544
	EMX2	10q26.11	rs242983	119276361	Details of the discription of phenotypes in article.	1	White et al, 2021	33288918		-0.0641	14_17		0.056484	0.101573
	EMX2	10q26.11	rs12570134	119284408	Double-edged eyelids	18	Endo et al., 2018	29895819		-0.0581	14_17		0.33597	0.455767
	EMX2	10q26.11	rs1415425	119345926	Double-edged eyelids	18	Endo et al., 2018	29895819		0.0242	11_15		0.859529	0.288832
	EMX2	10q26.11	rs34988394	119738984	Details of the discription of phenotypes in article.	1	White et al, 2021	33288918		0.0672	4_16		\	\
	FGFR2	10q26.13	rs1696840	123343909	Details of the discription of phenotypes in article.	1	White et al, 2021	33288918		-0.0198	12_13		\	\
	LSP1	11p15.5	rs907613	1874292	Lip thickness;Lower lip thickness;Lip protrusion	14	Bonfante B et al., 2021	33547071		-0.0472	7_16		0.314205	0.0944971
	KCNQ1	11p15.5	rs6578283	2673575	Details of the discription of phenotypes in article.	1	White et al, 2021	33288918		0.0426	7_9		\	\
	SOX6	11p15.1	rs34121257	16224877	Details of the discription of phenotypes in article.	1	White et al, 2021	33288918		0.0494	1_9		\	\
	ALX4	11p11.2	rs7121535	44336938	Details of the discription of phenotypes in article.	1	White et al, 2021	33288918		-0.0365	6_7		0.151165	0.363013
	ALX4	11p11.2	rs10838269	44378010	Details of the discription of phenotypes in article.	1	White et al, 2021	33288918		0.0468	4_16		0.104956	0.451405
	UBASH3B	11q24.1	rs1868752	122391442	Eye width	10	Qiao et al. 2018	30174134		-0.0581	5_8		0.549501	0.684745
	A2ML1	12p13.31	rs10743452	8841413	Details of the discription of phenotypes in article.	1	White et al, 2021	33288918		\	\		\	\
	PTHLH	12p11.22	rs11049359	28279773	Details of the discription of phenotypes in article.	1	White et al, 2021	33288918		-0.042	4_16		0.317431	0.778545
	LRIG3	12q14.1	rs7970054	59314712	Details of the discription of phenotypes in article.	1	White et al, 2021	33288918		0.0467	10_11		0.231938	0.228252
	WIF1	12q14.3	rs60493340	65856151	Details of the discription of phenotypes in article.	1	White et al, 2021	33288918		-0.0401	8_17		0.118566	0.146641
	HMGA2	12q14.3	rs11175967	66321344	Details of the discription of phenotypes in article.	1	White et al, 2021	33288918		-0.0326	6_11		0.842205	0.174884
	HMGA2-[]-LLPH	12q14.3	rs141753469	66397166	Self-reported chin dimples	5	Pickrell et al., 2016	27182965		0.0695	1_4		0.0115077	0.00251942
	NAV3	12q21.2	rs2695152	77927796	Details of the discription of phenotypes in article.	1	White et al, 2021	33288918		0.0359	8_15		0.381647	0.834277
	NAV3	12q21.2	rs10160931	78216016	Details of the discription of phenotypes in article.	1	White et al, 2021	33288918		0.0258	1_6		0.904453	0.930199
	gene desert	12q21.31	rs58687115	84199728	Details of the discription of phenotypes in article.	1	White et al, 2021	33288918		-0.0427	3_17		\	\
	SLC6A15	12q21.31	rs4385969	84395428	Details of the discription of phenotypes in article.	1	White et al, 2021	33288918		0.0353	3_10		0.26853	0.288889
	ALX1	12q21.31	rs11609649	85576492	Details of the discription of phenotypes in article.	1	White et al, 2021	33288918		0.0428	3_15		\	\
	ALX1	12q21.31	rs10779162	85881917	Details of the discription of phenotypes in article.	1	White et al, 2021	33288918		-0.0574	2_17		0.291425	0.713197
	ALX1-[]-RASSF9	12q21.31	rs10779169	85967804	Self-reported nose size	5	Pickrell et al., 2016	27182965		-0.0323	2_15		0.337978	0.802496
	TBX3	12q24.21	rs2098990	115419855	Details of the discription of phenotypes in article.	1	White et al, 2021	33288918		0.0411	12_14		0.069372	0.0736678
	TBX3	12q24.21	rs1863716	115420240	Distance between pronasale and right alare	4	Xiong et al., 2019	31763980		0.0416	12_14		0.0623639	0.0663501
	FGF9-[]	13q12.11	rs73168105	22713708	Self-reported chin dimples	5	Pickrell et al., 2016	27182965		-0.0367	15_17		\	\
	LINC00371	13q14.3	rs7325564	51724664	Distance between nasion and pronasale	4	Xiong et al., 2019	31763980		0.0316	2_4		0.769401	0.842669
	SPRY2	13q31.1	rs66516258	80489124	Details of the discription of phenotypes in article.	1	White et al, 2021	33288918		0.0584	8_17		\	\
	TGDS-SOX21	13q32.1	rs11842203	95508654	Details of the discription of phenotypes in article.	1	White et al, 2021	33288918		-0.1231	8_14		\	\
	TGDS-SOX21	13q32.1	rs9524742	95650055	Details of the discription of phenotypes in article.	1	White et al, 2021	33288918		-0.0439	5_14		0.108529	0.0218896
	PCCA	13q32.3	rs2390383	100974098	Details of the discription of phenotypes in article.	1	White et al, 2021	33288918		-0.0247	10_11		0.591989	0.954938
	EFNB2	13q33.2	rs9558696	106821580	Details of the discription of phenotypes in article.	1	White et al, 2021	33288918		-0.0675	4_10		0.110361	0.422184
	MYO16-[]-IRS2	13q34	rs146188897	110372691	Self-reported nose size	5	Pickrell et al., 2016	27182965		-0.045	9_14		\	\
	IRS2	13q34	rs1411551	110373035	Details of the discription of phenotypes in article.	1	White et al, 2021	33288918		0.0273	13_17		0.733881	0.565765
	PAX9	14q13.3	rs59081965	37513151	Details of the discription of phenotypes in article.	1	White et al, 2021	33288918		\	\		\	\
	PAX9, MIPOL1	14q21.1	rs17106852	38038468	Cranial base width	7	Shaffer et al., 2016	27560520		-0.0703	5_13		\	\
	BMP4	14q22.1	rs12878658	54077802	Details of the discription of phenotypes in article.	1	White et al, 2021	33288918		-0.0429	3_10		0.657636	0.82995
	DDHD1-[]-BMP4	14q22.2	rs72678242	54255510	Self-reported chin dimples	5	Pickrell et al., 2016	27182965		0.0375	13_14		0.57276	0.462714
	DACT1	14q23.1	rs10047930	59461017	Details of the discription of phenotypes in article.	1	White et al, 2021	33288918		-0.0405	11_17		0.178263	0.26484
	SIX1	14q23.1	rs12881623	61564837	Details of the discription of phenotypes in article.	1	White et al, 2021	33288918		-0.0228	14_15		0.706572	0.506402
	RAD51B	14q24.1	rs12890110	68781595	Details of the discription of phenotypes in article.	1	White et al, 2021	33288918		-0.0349	5_14		0.400347	0.589805
	[RAD51B]	14q24.1	rs34702092	68991747	Self-reported nose size	5	Pickrell et al., 2016	27182965		-0.0535	2_5		\	\
	GSC-[]-DICER1	14q32.13	rs2224309	95333678	Self-reported nose size	5	Pickrell et al., 2016	27182965		-0.0559	13_15		0.0980537	0.150618
	GSC-[]-DICER1	14q32.13	rs7161418	95479889	Self-reported chin dimples	5	Pickrell et al., 2016	27182965		0.0531	4_8		0.17259	0.0946973
	C14orf64	14q32.2	rs1989285	98384537	Distance between nasion and pronasale	4	Xiong et al., 2019	31763980		0.0372	5_9		\	\
	BCL11B	14q32.2	rs1542448	98873074	Details of the discription of phenotypes in article.	1	White et al, 2021	33288918		0.0267	14_15		0.48801	0.417144
	BCL11B	14q32.2	rs76810699	99018688	Details of the discription of phenotypes in article.	1	White et al, 2021	33288918		-0.06	9_16		0.23299	0.653043
	BCL11B	14q32.2	rs1257585	99521392	Details of the discription of phenotypes in article.	1	White et al, 2021	33288918		0.0486	10_17		0.0159728	0.505346
	SCG5-[]-GREM1	15q13.3	rs6494598	32995468	Self-reported chin dimples	5	Pickrell et al., 2016	27182965		0.0398	7_16		0.272642	0.258045
	GREM1	15q13.3	rs148375239	33002864	Details of the discription of phenotypes in article.	1	White et al, 2021	33288918		0.0373	7_16		\	\
	MEIS2	15q14	rs34961041	36552603	Details of the discription of phenotypes in article.	1	White et al, 2021	33288918		0.0259	7_15		0.965401	0.658245
	ITGA11	15q23	rs2306022	68628163	Details of the discription of phenotypes in article.	1	White et al, 2021	33288918		0.0758	10_13		0.104945	0.10622
	THSD4	15q23	rs34430707	71755645	Details of the discription of phenotypes in article.	1	White et al, 2021	33288918		0.0411	4_8		0.384465	0.0868745
	THSD4	15q23	rs112087864	71860977	Details of the discription of phenotypes in article.	1	White et al, 2021	33288918		-0.0256	1_5		0.935227	0.80694
	ADAMTSL3	15q25.2	rs2401176	84578364	Details of the discription of phenotypes in article.	1	White et al, 2021	33288918		0.0428	2_14		0.191868	0.0192678
	PDE8A	15q25.3	rs12908400	85573176	Allometry	15	Cole et al., 2016	27560698		0.0278	11_12		0.858566	0.588952
	PDE8A	15q25.3	rs12909111	85604326	Allometry	15	Cole et al., 2016	27560698		0.0285	11_12		0.823987	0.498225
	ASB7-[]-ALDH1A3	15q26.3	rs7167736	101206638	Self-reported chin dimples	5	Pickrell et al., 2016	27182965		-0.0257	3_13		0.928802	0.915606
	SALL1	16q12.1	rs16949899	51564940	Distance between right exocanthion and left cheilion	4	Xiong et al., 2019	31763980		-0.0459	3_5		0.120194	0.491941
	RPGRIP1L	16q12.2	rs9923447	53643103	Details of the discription of phenotypes in article.	1	White et al, 2021	33288918		0.0479	14_17		0.117913	0.466334
	RPGRIP1L	16q12.2	rs7404301	53735383	Distance between left alare and labiale superius	4	Xiong et al., 2019	31763980		0.0347	14_17		0.571923	0.469006
	MBTPS1	16q23.3	rs11642644	84105706	Female facial profile	12	Crouch et al., 2018	29301965		0.0392	2_3		0.776329	0.704763
	FOXC2	16q24.1	rs62051935	86495862	Details of the discription of phenotypes in article.	1	White et al, 2021	33288918		0.0443	6_16		0.531681	0.61364
	FOXC2-[]-FOXL1	16q24.1	rs61646804	86608897	Self-reported nose size	5	Pickrell et al., 2016	27182965		-0.044	10_17		\	\
	SMG6	17p13.3	rs8069947	1985843	Forehead protrusion	14	Bonfante B et al., 2021	33547071		-0.0335	11_15		0.378752	0.00637516
	DPH1	17p13.3	rs2760734	2027644	Details of the discription of phenotypes in article.	1	White et al, 2021	33288918		-0.0465	10_11		0.0105918	0.107645
	TNFSF12-TNFSF13	17p13.1	rs80067372	7452752	Self-reported chin dimples	5	Pickrell et al., 2016	27182965		-0.0551	2_10		\	\
	TNFSF12	17p13.1	rs80067372	7452752	Distance between subnasale and right ectocanthion	3	Li and Zhao et al., 2019	31025105		-0.0551	2_10		\	\
	SHBG	17p13.1	rs9899183	7452977	Details of the discription of phenotypes in article.	1	White et al, 2021	33288918		-0.0399	2_10		\	\
	NOG	17q22	rs7218433	54304717	Details of the discription of phenotypes in article.	1	White et al, 2021	33288918		-0.0267	8_15		0.700203	0.606546
	NOG	17q22	rs227727	54776955	Details of the discription of phenotypes in article.	1	White et al, 2021	33288918		0.0346	3_16		0.598288	0.130131
	TBX4	17q23.2	rs9893705	59269555	Details of the discription of phenotypes in article.	1	White et al, 2021	33288918		-0.0623	11_13		\	\
	CEP112	17q24.1	rs11650175	63743650	Self-reported chin dimples	5	Pickrell et al., 2016	27182965		-0.0627	16_17		0.00592149	0.0134865
	KCNJ2	17q24.3	rs34439270	67727076	Details of the discription of phenotypes in article.	1	White et al, 2021	33288918		-0.0565	2_9		\	\
	CASC17	17q24.3	rs8077906	69112233	Distance between pronasale and left endocanthion	4	Xiong et al., 2019	31763980		0.0428	12_15		0.0557784	0.104218
	KCNJ2-[]-SOX9	17q24.3	rs56347314	69123106	Self-reported chin dimples	5	Pickrell et al., 2016	27182965		-0.0424	6_9		0.098049	0.00988508
	SOX9	17q24.3	rs9908442	69137948	Details of the discription of phenotypes in article.	1	White et al, 2021	33288918		0.0433	7_9		0.0798228	0.0102971
	BC039327	17q24.3	rs11655006	69139583	Nose and mouth morphology	6	Claes et al., 2018	29459680		0.0489	7_9		0.0370694	0.000250345
	SOX9	17q24.3	rs35473710	69761369	Distance between right alare and left cheilion	4	Xiong et al., 2019	31763980		-0.0735	4_12		\	\
	[]-SOX9	17q24.3	rs34091987	70025587	Self-reported nose size	5	Pickrell et al., 2016	27182965		0.0315	5_12		0.757115	0.710426
	SOX9	17q24.3	rs2193054	70025809	Profile nasal angle and nasal tip protrusion	9	Cha et al., 2018	29921221		-0.0243	3_4		0.817666	0.90584
	SOX9	17q24.3	rs9302943	70034189	Details of the discription of phenotypes in article.	1	White et al, 2021	33288918		-0.0337	8_16		0.260919	0.250925
	SOX9	17q24.3	rs5821892	70036479	Nose morphology	6	Claes et al., 2018	29459680		-0.1251	7_16		\	\
	TGF-β	18p11.31	rs11876749	3942902	Sagging eyelids	19	Jacobs et al., 2014	24869959		0.0356	1_5		0.245562	0.100874
	SETBP1	18q12.3	rs2359442	41543937	Details of the discription of phenotypes in article.	1	White et al, 2021	33288918		-0.0242	3_4		0.901953	0.845252
	CCDC68-[]-TCF4	18q21.2	rs7243821	52655532	Self-reported chin dimples	5	Pickrell et al., 2016	27182965		0.0531	11_16		0.0370691	0.0116353
	TCF4	18q21.2	rs11665450	52844766	Details of the discription of phenotypes in article.	1	White et al, 2021	33288918		0.0409	14_15		0.0053393	0.0439245
	TSHZ1	18q22.3	rs634687	72906960	Details of the discription of phenotypes in article.	1	White et al, 2021	33288918		\	\		\	\
	ZNF536	19q12	rs55700449	30982165	Self-reported chin dimples	5	Pickrell et al., 2016	27182965		0.0542	7_11		\	\
	KCTD15	19q13.11	rs287104	34290995	Nose morphology	6	Claes et al., 2018	29459680		0.0332	8_9		0.374466	0.117563
	KCTD15	19q13.11	rs287104	34290995	Details of the discription of phenotypes in article.	1	White et al, 2021	33288918		0.0332	8_9		0.374466	0.117563
	BMP2	20p12.3	rs6139982	6411560	Details of the discription of phenotypes in article.	1	White et al, 2021	33288918		-0.0343	2_15		0.21018	0.650328
	BMP2	20p12.3	rs3920540	7067738	Nasal bridge and tip morphology	10	Qiao et al. 2018	30174134		0.0693	4_11		\	\
	MKKS	20p12.2	rs116792	9971408	Details of the discription of phenotypes in article.	1	White et al, 2021	33288918		-0.0341	3_16		0.466093	0.730372
	TASP1	20p12.1	rs2073323	13514434	Self-reported chin dimples	5	Pickrell et al., 2016	27182965		0.0376	10_11		0.0738813	0.265364
	PAX1	20p11.22	rs2424399	21632545	Nasal width	7	Shaffer et al., 2016	27560520		-0.0539	3_5		0.00276224	0.0246605
	PAX1	20p11.22	rs6047635	21781625	Details of the discription of phenotypes in article.	1	White et al, 2021	33288918		-0.0367	10_12		0.346023	0.341475
	PAX1	20p11.22	rs6047637	21785073	Details of the discription of phenotypes in article.	1	White et al, 2021	33288918		-0.0565	5_15		0.0482275	0.0284396
	PAX1	20p11.22	rs927833	22041577	Nose wing breadth	11	Adhikari et al., 2016	27193062		-0.0524	10_12		0.175606	0.347685
	PAX1	20p11.22	rs4813454	22284723	Distance between left alare and right alare	4	Xiong et al., 2019	31763980		0.0495	8_12		0.0129645	0.0368855
	FOXA2	20p11.22	rs6113624	22286430	Details of the discription of phenotypes in article.	1	White et al, 2021	33288918		0.0476	8_12		0.022315	0.0503919
	DNMT3B	20q11.21	rs1474738	31380309	Details of the discription of phenotypes in article.	1	White et al, 2021	33288918		-0.027	1_9		0.853685	0.817243
	DHX35	20q12	rs2206437	37992741	Subnasal width	9	Cha et al., 2018	29921221		0.0332	10_11		0.148411	0.0356534
	DHX35	20q12	rs877313	38082252	Details of the discription of phenotypes in article.	1	White et al, 2021	33288918		-0.0333	10_11		0.120845	0.115391
	DHX35-[]	20q12	rs6028446	38101545	Self-reported chin dimples	5	Pickrell et al., 2016	27182965		-0.0298	10_11		0.276787	0.147698
	DHX35-[]	20q12	rs6101567	38105055	Self-reported nose size	5	Pickrell et al., 2016	27182965		0.0284	10_11		0.404739	0.0549897
	MAFB	20q12	rs6129564	38904203	Cranial base width	7	Shaffer et al., 2016	27560520		-0.0532	3_4		0.316697	0.690007
	CYP24A1	20q13.2	rs6022641	52274008	Details of the discription of phenotypes in article.	1	White et al, 2021	33288918		-0.0439	1_10		\	\
	BMP7	20q13.31	rs35130793	55792165	Self-reported nose size	5	Pickrell et al., 2016	27182965		-0.0377	8_10		0.340591	0.45895
	BMP7	20q13.31	rs4811827	55798240	Details of the discription of phenotypes in article.	1	White et al, 2021	33288918		-0.0507	8_10		0.00712702	0.0563422
	FBLN1	22q13.31	rs736702	45725600	Details of the discription of phenotypes in article.	1	White et al, 2021	33288918		0.0455	1_4		0.100296	0.15422
	NLGN4X	Xp22.32	rs6529847	5578860	Details of the discription of phenotypes in article.	1	White et al, 2021	33288918		\	\		\	\
	EDA	Xq13.1	rs2520378	69017223	Details of the discription of phenotypes in article.	1	White et al, 2021	33288918		\	\		\	\
	HDAC8	Xq13.2	rs11093404	72289467	Intercanthal width	7	Shaffer et al., 2016	27560520		\	\		\	\
	HDAC8	Xq13.2	rs11093404	72289467	Horizontal spacing of the inner canthi of the orbits	17	Lee et al., 2017	28441456		\	\		\	\
	ITM2A-[]-TBX22	Xq21.1	rs5959351	78675583	Self-reported nose size	5	Pickrell et al., 2016	27182965		\	\		\	\
	FAM133A	Xq21.32	rs1045686	92927634	Details of the discription of phenotypes in article.	1	White et al, 2021	33288918		\	\		\	\
	PLS3	Xq23	rs11167418	114665177	Details of the discription of phenotypes in article.	1	White et al, 2021	33288918		\	\		\	\
	ZIC3	Xq26.3	rs4829906	136955404	Details of the discription of phenotypes in article.	1	White et al, 2021	33288918		\	\		\	\
	Reference：
	1. White JD, Indencleef K, Naqvi S, Eller RJ, Hoskens H, Roosenboom J, et al. Insights into the genetic architecture of the human face. Nat Genet. 2021;53(1):45-53. Epub 2020/12/09. doi: 10.1038/s41588-020-00741-7. PubMed PMID: 33288918; PubMed Central PMCID: PMCPMC7796995.
	2. Liu F, van der Lijn F, Schurmann C, Zhu G, Chakravarty MM, Hysi PG, et al. A genome-wide association study identifies five loci influencing facial morphology in Europeans. PLoS Genet. 2012;8(9):e1002932. Epub 2012/10/03. doi: 10.1371/journal.pgen.1002932. PubMed PMID: 23028347; PubMed Central PMCID: PMCPMC3441666 financial or other direct benefits. All other authors have declared that no compe…
	3. Li Y, Zhao W, Li D, Tao X, Xiong Z, Liu J, et al. EDAR, LYPLAL1, PRDM16, PAX3, DKK1, TNFSF12, CACNA2D3, and SUPT3H gene variants influence facial morphology in a Eurasian population. Hum Genet. 2019;138(6):681-9. Epub 2019/04/27. doi: 10.1007/s00439-019-02023-7. PubMed PMID: 31025105.
	4. Xiong Z, Dankova G, Howe LJ, Lee MK, Hysi PG, de Jong MA, et al. Novel genetic loci affecting facial shape variation in humans. Elife. 2019;8. Epub 2019/11/26. doi: 10.7554/eLife.49898. PubMed PMID: 31763980; PubMed Central PMCID: PMCPMC6905649.
	5. Pickrell JK, Berisa T, Liu JZ, Segurel L, Tung JY, Hinds DA. Detection and interpretation of shared genetic influences on 42 human traits. Nat Genet. 2016;48(7):709-17. Epub 2016/05/18. doi: 10.1038/ng.3570. PubMed PMID: 27182965; PubMed Central PMCID: PMCPMC5207801.
	6. Claes P, Roosenboom J, White JD, Swigut T, Sero D, Li J, et al. Genome-wide mapping of global-to-local genetic effects on human facial shape. Nat Genet. 2018;50(3):414-23. Epub 2018/02/21. doi: 10.1038/s41588-018-0057-4. PubMed PMID: 29459680; PubMed Central PMCID: PMCPMC5937280.
	7. Shaffer JR, Orlova E, Lee MK, Leslie EJ, Raffensperger ZD, Heike CL, et al. Genome-Wide Association Study Reveals Multiple Loci Influencing Normal Human Facial Morphology. PLoS Genet. 2016;12(8):e1006149. Epub 2016/08/26. doi: 10.1371/journal.pgen.1006149. PubMed PMID: 27560520; PubMed Central PMCID: PMCPMC4999139.
	8. Wu W, Zhai G, Xu Z, Hou B, Liu D, Liu T, et al. Whole-exome sequencing identified four loci influencing craniofacial morphology in northern Han Chinese. Hum Genet. 2019;138(6):601-11. Epub 2019/04/11. doi: 10.1007/s00439-019-02008-6. PubMed PMID: 30968251; PubMed Central PMCID: PMCPMC6554238 conflict of interest.
	9. Cha S, Lim JE, Park AY, Do JH, Lee SW, Shin C, et al. Identification of five novel genetic loci related to facial morphology by genome-wide association studies. BMC Genomics. 2018;19(1):481. Epub 2018/06/21. doi: 10.1186/s12864-018-4865-9. PubMed PMID: 29921221; PubMed Central PMCID: PMCPMC6008943.
	10. Qiao L, Yang Y, Fu P, Hu S, Zhou H, Peng S, et al. Genome-wide variants of Eurasian facial shape differentiation and a prospective model of DNA based face prediction. J Genet Genomics. 2018;45(8):419-32. Epub 2018/09/04. doi: 10.1016/j.jgg.2018.07.009. PubMed PMID: 30174134.
	11. Adhikari K, Fuentes-Guajardo M, Quinto-Sanchez M, Mendoza-Revilla J, Camilo Chacon-Duque J, Acuna-Alonzo V, et al. A genome-wide association scan implicates DCHS2, RUNX2, GLI3, PAX1 and EDAR in human facial variation. Nat Commun. 2016;7:11616. Epub 2016/05/20. doi: 10.1038/ncomms11616. PubMed PMID: 27193062; PubMed Central PMCID: PMCPMC4874031.
	12. Crouch DJM, Winney B, Koppen WP, Christmas WJ, Hutnik K, Day T, et al. Genetics of the human face: Identification of large-effect single gene variants. Proc Natl Acad Sci U S A. 2018;115(4):E676-E85. Epub 2018/01/06. doi: 10.1073/pnas.1708207114. PubMed PMID: 29301965; PubMed Central PMCID: PMCPMC5789906.
	13. Paternoster L, Zhurov AI, Toma AM, Kemp JP, St Pourcain B, Timpson NJ, et al. Genome-wide association study of three-dimensional facial morphology identifies a variant in PAX3 associated with nasion position. Am J Hum Genet. 2012;90(3):478-85. Epub 2012/02/22. doi: 10.1016/j.ajhg.2011.12.021. PubMed PMID: 22341974; PubMed Central PMCID: PMCPMC3309180.
	14. Bonfante B, Faux P, Navarro N, Mendoza-Revilla J, Dubied M, Montillot C, et al. A GWAS in Latin Americans identifies novel face shape loci, implicating VPS13B and a Denisovan introgressed region in facial variation. Sci Adv. 2021;7(6). Epub 2021/02/07. doi: 10.1126/sciadv.abc6160. PubMed PMID: 33547071; PubMed Central PMCID: PMCPMC7864580.
	15. Cole JB, Manyama M, Kimwaga E, Mathayo J, Larson JR, Liberton DK, et al. Genomewide Association Study of African Children Identifies Association of SCHIP1 and PDE8A with Facial Size and Shape. PLoS Genet. 2016;12(8):e1006174. Epub 2016/08/26. doi: 10.1371/journal.pgen.1006174. PubMed PMID: 27560698; PubMed Central PMCID: PMCPMC4999243.
	16. Howe LJ, Lee MK, Sharp GC, Davey Smith G, St Pourcain B, Shaffer JR, et al. Investigating the shared genetics of non-syndromic cleft lip/palate and facial morphology. PLoS Genet. 2018;14(8):e1007501. Epub 2018/08/02. doi: 10.1371/journal.pgen.1007501. PubMed PMID: 30067744; PubMed Central PMCID: PMCPMC6089455.
	17. Lee MK, Shaffer JR, Leslie EJ, Orlova E, Carlson JC, Feingold E, et al. Genome-wide association study of facial morphology reveals novel associations with FREM1 and PARK2. PLoS One. 2017;12(4):e0176566. Epub 2017/04/26. doi: 10.1371/journal.pone.0176566. PubMed PMID: 28441456; PubMed Central PMCID: PMCPMC5404842.
	18. Endo C, Johnson TA, Morino R, Nakazono K, Kamitsuji S, Akita M, et al. Genome-wide association study in Japanese females identifies fifteen novel skin-related trait associations. Sci Rep. 2018;8(1):8974. Epub 2018/06/14. doi: 10.1038/s41598-018-27145-2. PubMed PMID: 29895819; PubMed Central PMCID: PMCPMC5997657.
	19. Jacobs LC, Liu F, Bleyen I, Gunn DA, Hofman A, Klaver CC, et al. Intrinsic and extrinsic risk factors for sagging eyelids. JAMA Dermatol. 2014;150(8):836-43. Epub 2014/05/30. doi: 10.1001/jamadermatol.2014.27. PubMed PMID: 24869959.
