# Supplementary material for: Combined genome-wide association study of 136 quantitative ear morphology traits in multiple populations reveal 8 novel loci
Source: PLoS Genet. 2023 Jul 17;19(7):e1010786. doi: 10.1371/journal.pgen.1010786 (PMC10351707; doi:10.1371/journal.pgen.1010786)
Supplement: S7 Table — (XLSX) [file pgen.1010786.s017.xlsx]

## Sheet: Sheet1
	ST7. GWAS Catalog entries, for polymorphisms of loci that were significantly associated with ear phenotypes in MinGWAS and C-GWAS analysis.
	Eight novel ear-associated loci in our study were highlighted.
	loci	cytoband	CHR_ID	SNPS	CHR_POS	REPORTED GENE(S)	MAPPED_GENE	CONTEXT	P-VALUE	DISEASE/TRAIT	PUBMEDID
	1	1p12	1	rs11803553	117979922	NR	SPAG17	intron_variant	8e-15	White blood cell count	32888493
				rs67803788	118011652	SPAG17	SPAG17	intron_variant	4e-12	Male-pattern baldness	28196072
				rs115735582	118086178	NR	SPAG17	intron_variant	5e-09	Male-pattern baldness	30573740
				rs115159272	118125195	NA	SPAG17	intron_variant	2e-08	Mean corpuscular hemoglobin	30595370
				rs10754369	118151532	NA	SPAG17	intron_variant	8e-11	Vertex-wise sulcal depth	34910505
				rs17037950	118157482	NR	SPAG17	intron_variant	7e-09	Cortical surface area	34560273
				rs7513464	118307139	SPAG17	RNA5SP56 - PSMC1P12	regulatory_region_variant	2e-32	Height	25429064
				rs7513580	118307286	SPAG17	RNA5SP56 - NA	intergenic_variant	7e-11	Waist circumference adjusted for BMI (joint analysis main effects and physical activity interaction)	28448500
				rs7513580	118307286	SPAG17	RNA5SP56 - NA	intergenic_variant	2e-11	Waist circumference adjusted for BMI in active individuals	28448500
				rs7513580	118307286	SPAG17	RNA5SP56 - NA	intergenic_variant	3e-12	Waist circumference adjusted for BMI in active individuals	28448500
				rs12731372	118310352	SPAG17	RNA5SP56 - NA	regulatory_region_variant	1e-10	Waist circumference adjusted for body mass index	28448500
				rs12731372	118310352	SPAG17	RNA5SP56 - NA	regulatory_region_variant	6e-16	Waist circumference adjusted for body mass index	28448500
				rs12731372	118310352	SPAG17	RNA5SP56 - NA	regulatory_region_variant	1e-09	Waist circumference adjusted for body mass index	28448500
				rs12731372	118310352	SPAG17	RNA5SP56 - NA	regulatory_region_variant	3e-09	Waist circumference adjusted for BMI (joint analysis main effects and physical activity interaction)	28448500
				rs12731372	118310352	SPAG17	RNA5SP56 - NA	regulatory_region_variant	2e-15	Waist circumference adjusted for BMI (joint analysis main effects and physical activity interaction)	28448500
				rs12731372	118310352	SPAG17	RNA5SP56 - NA	regulatory_region_variant	6e-11	Waist circumference adjusted for BMI (joint analysis main effects and physical activity interaction)	28448500
				rs12731372	118310352	SPAG17	RNA5SP56 - NA	regulatory_region_variant	3e-10	Waist circumference adjusted for BMI in active individuals	28448500
				rs12731372	118310352	SPAG17	RNA5SP56 - NA	regulatory_region_variant	2e-08	Waist circumference adjusted for BMI in active individuals	28448500
				rs12731372	118310352	SPAG17	RNA5SP56 - NA	regulatory_region_variant	2e-11	Waist circumference adjusted for BMI in active individuals	28448500
				rs9428104	118312964	SPAG17	RNA5SP56 - PSMC1P12	intergenic_variant	3e-36	Height	25282103
				rs9428104	118312964	SPAG17	RNA5SP56 - PSMC1P12	intergenic_variant	6e-23	Height	20881960
				rs7536458	118321979	SPAG17	RNA5SP56 - PSMC1P12	intergenic_variant	5e-10	Waist circumference adjusted for body mass index	28448500
				rs7536458	118321979	SPAG17	RNA5SP56 - PSMC1P12	intergenic_variant	3e-14	Waist circumference adjusted for body mass index	28448500
				rs7536458	118321979	SPAG17	RNA5SP56 - PSMC1P12	intergenic_variant	2e-13	Waist circumference adjusted for BMI (joint analysis main effects and physical activity interaction)	28448500
				rs7536458	118321979	SPAG17	RNA5SP56 - PSMC1P12	intergenic_variant	2e-10	Body size at age 10	32376654
				rs7536458	118321979	SPAG17	RNA5SP56 - PSMC1P12	intergenic_variant	7e-17	Waist circumference adjusted for BMI (joint analysis main effects and smoking interaction)	28443625
				rs7536458	118321979	SPAG17	RNA5SP56 - PSMC1P12	intergenic_variant	3e-10	Waist circumference adjusted for BMI (joint analysis main effects and smoking interaction)	28443625
				rs7536458	118321979	SPAG17	RNA5SP56 - PSMC1P12	intergenic_variant	2e-08	Waist circumference adjusted for BMI (joint analysis main effects and smoking interaction)	28443625
				rs7536458	118321979	SPAG17	RNA5SP56 - PSMC1P12	intergenic_variant	1e-15	Waist circumference adjusted for body mass index	25673412
				rs7536458	118321979	SPAG17	RNA5SP56 - PSMC1P12	intergenic_variant	4e-12	Waist circumference adjusted for body mass index	25673412
				rs7536458	118321979	SPAG17	RNA5SP56 - PSMC1P12	intergenic_variant	5e-10	Waist circumference adjusted for BMI (adjusted for smoking behaviour)	28443625
				rs7536458	118321979	SPAG17	RNA5SP56 - PSMC1P12	intergenic_variant	2e-15	Waist circumference adjusted for BMI (adjusted for smoking behaviour)	28443625
				rs7536458	118321979	SPAG17	RNA5SP56 - PSMC1P12	intergenic_variant	1e-10	Infant length	25281659
				rs7536458	118321979	SPAG17	RNA5SP56 - PSMC1P12	intergenic_variant	1e-08	Waist circumference adjusted for BMI (adjusted for smoking behaviour)	28443625
				rs7536458	118321979	SPAG17	RNA5SP56 - PSMC1P12	intergenic_variant	6e-14	Waist circumference adjusted for BMI in non-smokers	28443625
				rs7536458	118321979	SPAG17	RNA5SP56 - PSMC1P12	intergenic_variant	4e-09	Waist circumference adjusted for BMI in non-smokers	28443625
				rs7534091	118321993	SPAG17	RNA5SP56 - NA	intergenic_variant	2e-16	Height	23563607
				rs12735613	118341350	SPAG17	RNA5SP56 - NA	intergenic_variant	4e-11	Height	18391952
				rs35043843	118368672	SPAG17	NA	intergenic_variant	3e-13	FEV1	30804560
				rs35043843	118368672	SPAG17	NA	intergenic_variant	4e-18	Lung function (FVC)	30804560
				rs1229119	118481017	TBX15	NA	intergenic_variant	2e-08	Facial morphology	31763980
				rs12023657	118800499	TBX15	NA - TBX15	intergenic_variant	2e-09	A body shape index	34021172
				rs12023657	118800499	TBX15	NA - TBX15	intergenic_variant	6e-11	Waist circumference adjusted for body mass index	34021172
				rs142225866	118833607	TBX15	NA - TBX15	intergenic_variant	2e-08	Waist circumference adjusted for body mass index	34021172
				rs80278614	118869694	TBX15	NA - TBX15	intergenic_variant	6e-12	Birth weight	31043758
				rs76604417	118882773	TBX15	NA - TBX15	intergenic_variant	3e-10	Waist circumference adjusted for body mass index	34021172
				rs76604417	118882773	TBX15	NA - TBX15	intergenic_variant	5e-10	Waist circumference adjusted for body mass index	34021172
				rs61730011	118884844	TBX15	TBX15	missense_variant	2e-14	Waist-to-hip ratio adjusted for BMI (additive genetic model)	30778226
				rs61730011	118884844	TBX15	TBX15	missense_variant	6e-09	Waist-to-hip ratio adjusted for BMI (additive genetic model)	30778226
				rs61730011	118884844	TBX15	TBX15	missense_variant	7e-13	Waist-to-hip ratio adjusted for BMI (additive genetic model)	30778226
				rs61730011	118884844	TBX15	TBX15	missense_variant	3e-09	Waist-to-hip ratio adjusted for BMI (additive genetic model)	30778226
				rs61730011	118884844	TBX15	TBX15	missense_variant	2e-16	Waist-hip index	34021172
				rs61730011	118884844	TBX15	TBX15	missense_variant	6e-16	A body shape index	34021172
				rs61730011	118884844	TBX15	TBX15	missense_variant	6e-15	Waist-to-hip ratio adjusted for BMI	34021172
				rs61730011	118884844	TBX15	TBX15	missense_variant	1e-14	Waist circumference adjusted for body mass index	34021172
				rs61730011	118884844	TBX15	TBX15	missense_variant	2e-08	Hip index	34021172
				rs61730011	118884844	TBX15	TBX15	missense_variant	1e-22	Waist-to-hip ratio adjusted for BMI	34021172
				rs61730011	118884844	TBX15	TBX15	missense_variant	8e-25	Waist-hip index	34021172
				rs61730011	118884844	TBX15	TBX15	missense_variant	2e-25	Waist circumference adjusted for body mass index	34021172
				rs397976022	118889803	TBX15	TBX15	intron_variant	3e-12	Waist-hip index	34021172
				rs397976022	118889803	TBX15	TBX15	intron_variant	3e-08	A body shape index	34021172
				rs397976022	118889803	TBX15	TBX15	intron_variant	1e-11	Waist-to-hip ratio adjusted for BMI	34021172
				rs397976022	118889803	TBX15	TBX15	intron_variant	4e-10	Waist-to-hip ratio adjusted for BMI	34021172
				rs397976022	118889803	TBX15	TBX15	intron_variant	5e-11	Waist-hip index	34021172
				rs111668293	118896200	TBX15, WARS2	TBX15	intron_variant	3e-18	Male-pattern baldness	28196072
				rs111668293	118896200	WARS2	TBX15	intron_variant	3e-19	Male-pattern baldness	29146897
				rs1779427	118904821	NR	TBX15	intron_variant	2e-17	Waist-to-hip ratio adjusted for BMI	31669095
				rs1779427	118904821	NR	TBX15	intron_variant	6e-17	Waist circumference adjusted for body mass index	31669095
				rs61806199	118907479	TBX15	TBX15	intron_variant	3e-09	Waist-hip index	34021172
				rs61806199	118907479	TBX15	TBX15	intron_variant	2e-09	Waist-to-hip ratio adjusted for BMI	34021172
				rs10923696	118908310	TBX15	TBX15	intron_variant	2e-10	Waist-to-hip ratio adjusted for BMI	34021172
				rs113048062	118908921	NA	TBX15	intron_variant	5e-40	Heel bone mineral density	30048462
				rs1766786	118909877	TBX15	TBX15	intron_variant	2e-13	Chin dimples	27182965
				rs12138046	118909994	NR	TBX15	intron_variant	5e-22	Waist-to-hip ratio adjusted for BMI	31669095
				rs12138046	118909994	TBX15	TBX15	intron_variant	4e-10	Waist-hip index	34021172
				rs1766787	118910135	TBX15	TBX15	intron_variant	2e-12	Waist-hip index	34021172
				rs1766787	118910135	TBX15	TBX15	intron_variant	9e-12	Waist-to-hip ratio adjusted for BMI	34021172
				rs1766787	118910135	TBX15	TBX15	intron_variant	3e-08	Waist circumference adjusted for body mass index	34021172
				rs7519460	118910606	TBX15	TBX15	intron_variant	1e-10	A body shape index	34021172
				rs7519460	118910606	TBX15	TBX15	intron_variant	7e-10	Waist circumference adjusted for body mass index	34021172
				rs1361207	118913608	TBX15	TBX15	intron_variant	1e-14	Waist circumference adjusted for body mass index	34021172
				rs11586475	118913966	TBX15	TBX15	intron_variant	9e-10	A body shape index	34021172
				rs11586475	118913966	TBX15	TBX15	intron_variant	2e-09	Waist-to-hip ratio adjusted for BMI	34021172
				rs11586475	118913966	TBX15	TBX15	intron_variant	4e-09	Waist-hip index	34021172
				rs11586475	118913966	TBX15	TBX15	intron_variant	1e-08	Waist circumference adjusted for body mass index	34021172
				rs1779454	118915494	TBX15	TBX15	intron_variant	2e-11	Waist-hip index	34021172
				rs1779454	118915494	TBX15	TBX15	intron_variant	4e-11	Waist-to-hip ratio adjusted for BMI	34021172
				rs1779454	118915494	TBX15	TBX15	intron_variant	1e-08	Waist circumference adjusted for body mass index	34021172
				rs1779454	118915494	TBX15	TBX15	intron_variant	3e-10	A body shape index	34021172
				rs1779431	118918773	TBX15	TBX15	intron_variant	6e-17	Heel bone mineral density	30598549
				rs1779433	118920241	TBX15	TBX15	intron_variant	4e-13	A body shape index	34021172
				rs1779433	118920241	TBX15	TBX15	intron_variant	8e-17	Waist-to-hip ratio adjusted for BMI	34021172
				rs1779433	118920241	TBX15	TBX15	intron_variant	3e-18	Waist-hip index	34021172
				rs1766793	118923751	NR	TBX15	intron_variant	2e-11	Facial morphology traits (59 NSCL/P endophenotypic segments)	33692830
				rs72705338	118925299	NR	TBX15	intron_variant	2e-13	Male-pattern baldness	30573740
				rs10494217	118926565	TBX15	TBX15	missense_variant	1e-10	Waist-to-hip ratio adjusted for BMI (additive genetic model)	30778226
				rs10494217	118926565	TBX15	TBX15	missense_variant	4e-10	Waist-to-hip ratio adjusted for BMI (additive genetic model)	30778226
				rs6669234	118930412	NR	TBX15	intron_variant	2e-09	Waist circumference adjusted for body mass index	31669095
				rs17022808	118931349	NR	TBX15	intron_variant	5e-12	Waist circumference adjusted for body mass index	31669095
				rs550617350	118939743	TBX15	TBX15	intron_variant	1e-10	Height	31562340
				rs1325941	118941193	TBX15	TBX15	intron_variant	5e-16	A body shape index	34021172
				rs1325941	118941193	TBX15	TBX15	intron_variant	3e-10	Waist-to-hip ratio adjusted for BMI	34021172
				rs1325941	118941193	TBX15	TBX15	intron_variant	1e-11	Waist-hip index	34021172
				rs1325941	118941193	TBX15	TBX15	intron_variant	4e-16	Waist circumference adjusted for body mass index	34021172
				rs1361907	118942052	NR	TBX15	intron_variant	3e-10	Waist-to-hip ratio adjusted for BMI	31669095
				rs12139133	118952692	TBX15	TBX15	intron_variant	1e-09	Hip index	34021172
				rs12143789	118954531	TBX15	TBX15	intron_variant	8e-09	Waist-to-hip ratio adjusted for body mass index	25673412
				rs12143789	118954531	TBX15	TBX15	intron_variant	4e-09	Waist-to-hip ratio adjusted for body mass index	25673412
				rs61806232	118955481	TBX15	TBX15	intron_variant	7e-09	Waist circumference adjusted for body mass index	34021172
				rs17258166	118955563	NR	TBX15	intron_variant	7e-09	Waist-to-hip ratio adjusted for BMI	31669095
				rs17258166	118955563	NR	TBX15	intron_variant	7e-17	Waist circumference adjusted for body mass index	31669095
				rs17258166	118955563	TBX15	TBX15	intron_variant	1e-12	A body shape index	34021172
				rs17258166	118955563	TBX15	TBX15	intron_variant	1e-08	Waist-to-hip ratio adjusted for BMI	34021172
				rs17258166	118955563	TBX15	TBX15	intron_variant	3e-09	Waist-hip index	34021172
				rs17258166	118955563	TBX15	TBX15	intron_variant	2e-15	Waist circumference adjusted for body mass index	34021172
				rs6663040	118956044	TBX15	TBX15	intron_variant	6e-10	Waist-to-hip ratio adjusted for BMI	34021172
				rs2645289	118957596	TBX15	TBX15	intron_variant	2e-15	Waist-hip index	34021172
				rs2645289	118957596	TBX15	TBX15	intron_variant	8e-12	Waist circumference adjusted for body mass index	34021172
				rs2645289	118957596	TBX15	TBX15	intron_variant	1e-14	A body shape index	34021172
				rs2645289	118957596	TBX15	TBX15	intron_variant	8e-14	Waist-to-hip ratio adjusted for BMI	34021172
				rs2645289	118957596	NA	TBX15	intron_variant	2e-25	Height	30595370
				rs2645289	118957596	TBX15	TBX15	intron_variant	5e-18	Waist-to-hip ratio adjusted for BMI	34021172
				rs2645289	118957596	TBX15	TBX15	intron_variant	6e-20	Waist-hip index	34021172
				rs2645289	118957596	TBX15	TBX15	intron_variant	1e-19	Waist circumference adjusted for body mass index	34021172
				rs2489245	118957838	NR	TBX15	intron_variant	9e-15	Male-pattern baldness	30573740
				rs985036	118958150	TBX15	TBX15	intron_variant	6e-12	A body shape index	34021172
				rs985036	118958150	TBX15	TBX15	intron_variant	6e-17	Waist-to-hip ratio adjusted for BMI	34021172
				rs985036	118958150	TBX15	TBX15	intron_variant	2e-17	Waist-hip index	34021172
				rs985036	118958150	TBX15	TBX15	intron_variant	2e-13	Waist circumference adjusted for body mass index	34021172
				rs12144610	118958480	NR	TBX15	intron_variant	1e-16	Lobe attachment (rater-scored or self-reported)	29198719
				rs10802068	118959115	TBX15	TBX15	intron_variant	3e-10	Waist-hip index	34021172
				rs984222	118961220	TBX15	TBX15	intron_variant	8e-15	Waist circumference adjusted for body mass index	28448500
				rs984222	118961220	TBX15	TBX15	intron_variant	2e-24	Waist circumference adjusted for body mass index	28448500
				rs984222	118961220	TBX15	TBX15	intron_variant	5e-14	Waist circumference adjusted for BMI (joint analysis main effects and physical activity interaction)	28448500
				rs984222	118961220	TBX15	TBX15	intron_variant	1e-23	Waist circumference adjusted for BMI (joint analysis main effects and physical activity interaction)	28448500
				rs984222	118961220	TBX15	TBX15	intron_variant	2e-12	Waist circumference adjusted for BMI in active individuals	28448500
				rs984222	118961220	NR	TBX15	intron_variant	6e-09	Body mass index	30108127
				rs984222	118961220	TBX15, WARS2	TBX15	intron_variant	9e-25	Waist-hip ratio	20935629
				rs984222	118961220	TBX15	TBX15	intron_variant	8e-42	A body shape index	34021172
				rs984225	118961661	TBX15	TBX15	intron_variant	2e-08	Excessive hairiness	29895819
				rs984225	118961661	NA	TBX15	intron_variant	1e-13	Body mass index	30239722
				rs10923712	118962811	TBX15	TBX15	intron_variant	1e-12	Waist circumference adjusted for body mass index	28448500
				rs10923712	118962811	TBX15	TBX15	intron_variant	8e-13	Waist circumference adjusted for BMI (joint analysis main effects and physical activity interaction)	28448500
				rs10923712	118962811	TBX15	TBX15	intron_variant	3e-12	Waist circumference adjusted for BMI in active individuals	28448500
				rs10923712	118962811	TBX15	TBX15	intron_variant	4e-21	Waist circumference adjusted for BMI in active individuals	28448500
				rs10923712	118962811	TBX15, WARS2	TBX15	intron_variant	2e-25	Waist circumference adjusted for BMI (joint analysis main effects and smoking interaction)	28443625
				rs10923712	118962811	TBX15, WARS2	TBX15	intron_variant	3e-17	Waist circumference adjusted for BMI (joint analysis main effects and smoking interaction)	28443625
				rs10923712	118962811	TBX15, WARS2	TBX15	intron_variant	3e-11	Waist circumference adjusted for BMI (joint analysis main effects and smoking interaction)	28443625
				rs10923712	118962811	TBX15, WARS2	TBX15	intron_variant	1e-12	Waist circumference adjusted for body mass index	25673412
				rs10923712	118962811	TBX15, WARS2	TBX15	intron_variant	1e-24	Waist circumference adjusted for body mass index	25673412
				rs10923712	118962811	TBX15, WARS2	TBX15	intron_variant	2e-15	Waist circumference adjusted for body mass index	25673412
				rs10923712	118962811	TBX15, WARS2	TBX15	intron_variant	2e-11	Waist circumference adjusted for BMI (adjusted for smoking behaviour)	28443625
				rs10923712	118962811	TBX15, WARS2	TBX15	intron_variant	2e-25	Waist circumference adjusted for BMI (adjusted for smoking behaviour)	28443625
				rs10923712	118962811	TBX15, WARS2	TBX15	intron_variant	9e-18	Waist circumference adjusted for BMI (adjusted for smoking behaviour)	28443625
				rs10923712	118962811	TBX15, WARS2	TBX15	intron_variant	2e-10	Waist circumference adjusted for BMI in non-smokers	28443625
				rs10923712	118962811	TBX15, WARS2	TBX15	intron_variant	8e-23	Waist circumference adjusted for BMI in non-smokers	28443625
				rs10923712	118962811	TBX15, WARS2	TBX15	intron_variant	1e-15	Waist circumference adjusted for BMI in non-smokers	28443625
				rs77667857	118964241	TBX15	TBX15	intron_variant	9e-09	Hip circumference adjusted for BMI	34021172
				rs1779445	118965789	NA	TBX15	intron_variant	6e-12	Mammographic density (non-dense area)	33037222
				rs1779445	118965789	TBX15	TBX15	intron_variant	1e-26	A body shape index	34021172
				rs1779445	118965789	TBX15	TBX15	intron_variant	4e-31	Waist-to-hip ratio adjusted for BMI	34021172
				rs1779445	118965789	TBX15	TBX15	intron_variant	7e-32	Waist-hip index	34021172
				rs114189105	118966759	TBX15	TBX15	intron_variant	8e-13	A body shape index	34021172
				rs114189105	118966759	TBX15	TBX15	intron_variant	5e-13	Waist circumference adjusted for body mass index	34021172
				rs61806235	118973782	NR	TBX15	intron_variant	6e-31	Waist-to-hip ratio adjusted for BMI	31669095
				rs61806235	118973782	NR	TBX15	intron_variant	6e-09	Body mass index	31669095
				rs61806235	118973782	NR	TBX15	intron_variant	2e-21	Waist circumference adjusted for body mass index	31669095
				rs61806235	118973782	TBX15	TBX15	intron_variant	2e-11	Hip index	34021172
				rs61806235	118973782	TBX15	TBX15	intron_variant	3e-21	Waist-hip index	34021172
				rs61806235	118973782	TBX15	TBX15	intron_variant	2e-09	A body shape index	34021172
				rs61806235	118973782	TBX15	TBX15	intron_variant	9e-21	Waist-to-hip ratio adjusted for BMI	34021172
				rs61806235	118973782	TBX15	TBX15	intron_variant	2e-09	Waist circumference adjusted for body mass index	34021172
				rs61806235	118973782	TBX15	TBX15	intron_variant	3e-13	Waist-to-hip ratio adjusted for BMI	34021172
				rs61806235	118973782	TBX15	TBX15	intron_variant	2e-14	Waist-hip index	34021172
				rs61806235	118973782	TBX15	TBX15	intron_variant	2e-11	Waist circumference adjusted for body mass index	34021172
				rs61806235	118973782	TBX15	TBX15	intron_variant	2e-08	A body shape index	34021172
				rs10802069	118974734	NR	TBX15	intron_variant	7e-76	Waist circumference adjusted for body mass index	31669095
				rs10802069	118974734	TBX15	TBX15	intron_variant	6e-24	Waist circumference adjusted for body mass index	34021172
				rs10802069	118974734	TBX15	TBX15	intron_variant	6e-44	Waist circumference adjusted for body mass index	34021172
				rs10802069	118974734	TBX15	TBX15	intron_variant	5e-18	A body shape index	34021172
				rs11584380	118974797	TBX15	TBX15	intron_variant	3e-36	Heel bone mineral density	30598549
				rs11584380	118974797	NA	TBX15	intron_variant	4e-37	Heel bone mineral density	30595370
				rs11584380	118974797	TBX15	TBX15	intron_variant	1e-15	Waist circumference adjusted for body mass index	34021172
				rs6680737	118979008	NA	TBX15	intron_variant	2e-36	Heel bone mineral density	30048462
				rs6680737	118979008	TBX15	TBX15	intron_variant	2e-14	Heel bone mineral density	28869591
				rs6680737	118979008	TBX15	TBX15	intron_variant	4e-10	Heel bone mineral density	28869591
				rs12088206	118980947	TBX15	TBX15	intron_variant	8e-16	A body shape index	34021172
				rs12088206	118980947	TBX15	TBX15	intron_variant	3e-14	Waist circumference adjusted for body mass index	34021172
				rs1106529	118988874	TBX15	TBX15	intron_variant	5e-08	Waist-to-hip ratio adjusted for BMI (adjusted for smoking behaviour)	28443625
				rs1106529	118988874	TBX15	TBX15	intron_variant	3e-17	Waist-to-hip ratio adjusted for BMI (adjusted for smoking behaviour)	28443625
				rs1106529	118988874	TBX15	TBX15	intron_variant	2e-11	Waist-to-hip ratio adjusted for BMI (adjusted for smoking behaviour)	28443625
				rs1106529	118988874	TBX15	TBX15	intron_variant	4e-09	Waist-to-hip ratio adjusted for BMI (joint analysis main effects and smoking interaction)	28443625
				rs1106529	118988874	TBX15	TBX15	intron_variant	3e-12	Waist-to-hip ratio adjusted for body mass index	25673412
				rs1106529	118988874	TBX15	TBX15	intron_variant	5e-09	Waist-to-hip ratio adjusted for body mass index	25673412
				rs1106529	118988874	TBX15	TBX15	intron_variant	2e-18	Waist-to-hip ratio adjusted for body mass index	25673412
				rs1106529	118988874	TBX15	TBX15	intron_variant	6e-09	Waist-to-hip ratio adjusted for body mass index	25673412
				rs1106529	118988874	TBX15	TBX15	intron_variant	3e-13	Waist-to-hip ratio adjusted for body mass index	25673412
				rs1106529	118988874	TBX15	TBX15	intron_variant	2e-19	Waist-to-hip ratio adjusted for body mass index	25673412
				rs1106529	118988874	TBX15	TBX15	intron_variant	7e-28	Waist-hip index	34021172
				rs1106529	118988874	TBX15	TBX15	intron_variant	7e-27	Waist-to-hip ratio adjusted for BMI	34021172
				rs1106529	118988874	TBX15	TBX15	intron_variant	5e-16	Waist circumference adjusted for body mass index	34021172
				rs1106529	118988874	TBX15	TBX15	intron_variant	2e-15	A body shape index	34021172
				rs12035818	118989141	TBX15	TBX15	intron_variant	3e-09	Waist-to-hip ratio adjusted for BMI	34021172
				rs12035818	118989141	TBX15	TBX15	intron_variant	1e-09	Waist-hip index	34021172
				rs10923715	118992711	TBX15	TBX15 - WARS2	intergenic_variant	6e-12	A body shape index	34021172
				rs1409158	118996267	TBX15	TBX15 - WARS2	intergenic_variant	1e-08	Adult body size	32376654
				rs10923724	119004219	TBX15	TBX15 - WARS2	intergenic_variant	9e-25	Waist circumference adjusted for body mass index	28448500
				rs10923724	119004219	TBX15	TBX15 - WARS2	intergenic_variant	2e-10	Waist circumference adjusted for body mass index	28448500
				rs10923724	119004219	TBX15	TBX15 - WARS2	intergenic_variant	6e-14	Waist circumference adjusted for body mass index	28448500
				rs10923724	119004219	TBX15	TBX15 - WARS2	intergenic_variant	2e-13	Waist circumference adjusted for BMI (joint analysis main effects and physical activity interaction)	28448500
				rs10923724	119004219	TBX15	TBX15 - WARS2	intergenic_variant	7e-24	Waist circumference adjusted for BMI (joint analysis main effects and physical activity interaction)	28448500
				rs10923724	119004219	TBX15	TBX15 - WARS2	intergenic_variant	1e-10	Waist circumference adjusted for BMI (joint analysis main effects and physical activity interaction)	28448500
				rs10923724	119004219	TBX15	TBX15 - WARS2	intergenic_variant	2e-10	Waist circumference adjusted for BMI in active individuals	28448500
				rs10923724	119004219	TBX15	TBX15 - WARS2	intergenic_variant	4e-12	Waist circumference adjusted for BMI in active individuals	28448500
				rs10923724	119004219	TBX15	TBX15 - WARS2	intergenic_variant	5e-21	Waist circumference adjusted for BMI in active individuals	28448500
				rs72691108	119219552	TBX15	WARS2-AS1, RPL6P2	non_coding_transcript_exon_variant	6e-14	Facial morphology traits (63 three-dimensional facial segments)	29459680
				rs17023457	119333107	TBX15	LINC01780	intron_variant	1e-11	Folding of antihelix	26105758
				rs17023457	119333107	TBX15	LINC01780	intron_variant	2e-08	Antitragus size	26105758
				rs17023457	119333107	TBX15	LINC01780	intron_variant	5e-12	Ear morphology	26105758
				rs7528838	119387090	HAO2	HAO2	intron_variant	5e-27	Serum metabolite levels	33031748
				rs7528838	119387090	HAO2	HAO2	intron_variant	6e-17	Serum metabolite levels	33031748
				rs7528838	119387090	HAO2	HAO2	intron_variant	4e-19	Serum metabolite concentrations in chronic kidney disease	33838163
				rs7528838	119387090	HAO2	HAO2	intron_variant	1e-14	Serum metabolite concentrations in chronic kidney disease	33838163
				rs141990161	119400902	HAO2	HAO2 - HSD3B2	intergenic_variant	2e-08	Urate levels	31578528
				rs141990161	119400902	HAO2	HAO2 - HSD3B2	intergenic_variant	2e-08	Urate levels	31578528
				rs12141041	119410153	HAO2	HAO2 - HSD3B2	intergenic_variant	2e-12	Blood metabolite levels	24816252
				rs72693130	119470700	NR	HSD3BP1	intron_variant	3e-08	Total testosterone levels	32042192
				rs947130	119474109	NA	HSD3BP1 - GAPDHP58	downstream_gene_variant	1e-10	17-hydroxyprogesterone (17-OHP) levels	34822396
				rs12129705	119648421	NA	PHGDH	5_prime_UTR_variant	2e-49	Height	30595370
				rs1163251	119667132	PHGDH	PHGDH	intron_variant	7e-27	Blood metabolite levels	24816252
				rs561931	119711883	NA	PHGDH	5_prime_UTR_variant	3e-13	Glycine levels	35213538
				rs561931	119711883	PHGDH	PHGDH	5_prime_UTR_variant	8e-14	Glycine levels	30837465
				rs561931	119711883	NA	PHGDH	5_prime_UTR_variant	8e-14	Glycine levels	33414548
				rs561931	119711883	PHGDH	PHGDH	5_prime_UTR_variant	3e-20	Serum metabolite levels	33031748
				rs562038	119711922	NA	PHGDH	5_prime_UTR_variant	4e-08	Mean corpuscular volume	34104963
				rs478093	119712503	PHGDH	PHGDH	5_prime_UTR_variant	3e-10	Glycine levels	31070104
				rs478093	119712503	PHGDH	PHGDH	5_prime_UTR_variant	2e-14	Metabolite levels	23378610
				rs11583993	119712747	NR	PHGDH	intron_variant	1e-12	DNA methylation-estimated plasminogen activator inhibitor-1 levels	34187551
				rs477992	119714953	PHGDH	PHGDH	intron_variant	1e-10	Hemoglobin levels	32327693
				rs477992	119714953	NR	PHGDH	intron_variant	2e-16	Hematocrit	32888493
				rs477992	119714953	NR	PHGDH	intron_variant	1e-13	Hemoglobin concentration	32888493
				rs477992	119714953	NR	PHGDH	intron_variant	8e-11	Mean corpuscular hemoglobin	32888493
				rs477992	119714953	NR	PHGDH	intron_variant	1e-10	Mean corpuscular volume	32888493
				rs477992	119714953	NR	PHGDH	intron_variant	2e-29	Red blood cell count	32888493
				rs477992	119714953	NR	PHGDH	intron_variant	2e-26	Red blood cell count	32888493
				rs477992	119714953	NA	PHGDH	intron_variant	8e-110	Serine levels	33414548
				rs477992	119714953	HMGCS2	PHGDH	intron_variant	7e-09	Metabolite levels	23823483
				rs477992	119714953	PHGDH	PHGDH	intron_variant	2e-08	Total cholesterol levels	30275531
				rs477992	119714953	NA	PHGDH	intron_variant	6e-18	Red blood cell count	34594039
				rs477992	119714953	PHGDH	PHGDH	intron_variant	7e-11	Mean spheric corpuscular volume	32888494
				rs477992	119714953	PHGDH	PHGDH	intron_variant	3e-21	Amino acid levels	26068415
				rs477992	119714953	PHGDH	PHGDH	intron_variant	3e-14	Metabolic traits	21886157
				rs666930	119716347	NR	PHGDH	intron_variant	5e-08	Breast cancer	29059683
				rs666930	119716347	PHGDH	PHGDH	intron_variant	6e-12	Multiple sclerosis	24076602
				rs3790707	119721950	NR	PHGDH	intron_variant	2e-08	Urate levels	33356394
				rs12144094	119722200	PHGDH	PHGDH	intron_variant	2e-09	Height	25282103
				rs532303	119722821	NR	PHGDH	intron_variant	4e-14	Hematocrit	32888493
				rs532303	119722821	NR	PHGDH	intron_variant	9e-12	Hemoglobin concentration	32888493
				rs532303	119722821	NA	PHGDH	intron_variant	5e-19	Macular telangiectasia type 2	33654266
				rs532303	119722821	NR	PHGDH	intron_variant	2e-20	Macular telangiectasia type 2	33654266
				rs115747918	119723403	NR	PHGDH	missense_variant	2e-09	DNA methylation-estimated plasminogen activator inhibitor-1 levels	34187551
				rs662602	119724280	NA	PHGDH	intron_variant	1e-22	Red blood cell count	30595370
				rs483180	119724882	PHGDH	PHGDH	splice_region_variant	1e-17	Multiple sclerosis	31604244
				rs483180	119724882	PHGDH	PHGDH	splice_region_variant	3e-11	Hemoglobin	32888494
				rs483180	119724882	PHGDH	PHGDH	splice_region_variant	2e-14	Macular telangiectasia type 2	28250457
				rs616111	119727368	PHGDH	PHGDH	non_coding_transcript_exon_variant	2e-12	Hematocrit	32888494
				rs616111	119727368	NA	PHGDH	non_coding_transcript_exon_variant	4e-12	Hematocrit	34594039
				rs616111	119727368	NA	PHGDH	non_coding_transcript_exon_variant	3e-09	Hemoglobin	34594039
				rs523395	119729854	PHGDH	PHGDH	intron_variant	2e-09	Red blood cell count	27863252
				rs523395	119729854	PHGDH	PHGDH	intron_variant	2e-09	Mean corpuscular hemoglobin	32888494
				rs523395	119729854	PHGDH	PHGDH	intron_variant	3e-22	Red blood cell count	32888494
				rs146953046	119735449	PHGDH, HMGCS2	PHGDH	splice_region_variant	1e-20	Macular telangiectasia type 2	33654266
				rs146953046	119735449	PHGDH, HMGCS2	PHGDH	splice_region_variant	8e-22	Macular telangiectasia type 2	33654266
				rs9943291	119749667	HMGCS2	HMGCS2	intron_variant	4e-08	Change in glucose in response to thiazide diuretic treatment in hypertension	29523524
				rs2582783	119782372	NA	HMGCS2 - REG4	regulatory_region_variant	6e-11	Acetone levels	35213538
				rs150147865	119783630	NA	HMGCS2 - REG4	regulatory_region_variant	9e-24	Serum uric acid levels	34594039
				rs114755030	119800480	NA	REG4	intron_variant	2e-09	Serum uric acid levels	34594039
				rs3216034	119811434	NR	REG4	5_prime_UTR_variant	3e-14	Blood protein levels	29875488
				rs79795228	119816663	REG4	NBPF7	TF_binding_site_variant	1e-15	Blood protein levels	29875488
				rs2994813	119818553	REG4	NBPF7	intergenic_variant	2e-09	Blood protein levels	30072576
				rs4659238	119823432	NR	NBPF7	intergenic_variant	2e-16	DNA methylation-estimated granulocyte proportions	34187551
				rs4261152	119862608	NR	PFN1P9 - NOTCH2P1	intergenic_variant	2e-14	DNA methylation-estimated granulocyte proportions	34187551
				rs2641348	119895261	NOTCH2	ADAM30	missense_variant	2e-08	Type 1 diabetes	34127860
				rs2641348	119895261	NOTCH2	ADAM30	missense_variant	2e-08	Type 1 diabetes	34127860
				rs2641348	119895261	NR	ADAM30	missense_variant	1e-09	Crohn	26192919
				rs2487569	119899634	NA	ADAM30 - NOTCH2	intergenic_variant	1e-09	Hemoglobin A1c levels	34594039
				rs2793827	119906182	NA	ADAM30 - NOTCH2	intergenic_variant	3e-08	Sunburns	30595370
				rs3897478	119908567	NA	ADAM30 - NOTCH2	intergenic_variant	2e-16	Gamma glutamyl transpeptidase	34594039
				rs3897478	119908567	ADAM30	ADAM30 - NOTCH2	intergenic_variant	2e-11	Crohn	23128233
				rs2793829	119918630	NA	NOTCH2	intron_variant	2e-08	Type 2 diabetes	30595370
				rs587778576	119920394	NA	NOTCH2	missense_variant	2e-20	Urate levels	34226706
				rs835574	119920607	NA	NOTCH2	intron_variant	3e-77	White blood cell count	34107879
				rs835574	119920607	NR	NOTCH2	intron_variant	4e-31	White blood cell count	32888493
				rs2493394	119928601	NOTCH2	NOTCH2	intron_variant	1e-10	Type 2 diabetes	30054458
				rs6697258	119942712	NR	NOTCH2	intron_variant	2e-15	Invasive breast cancer	32424353
				rs2453051	119956950	NR	NOTCH2	intron_variant	1e-23	Type 2 diabetes	32541925
				rs1493696	119962909	NOTCH2	NOTCH2	intron_variant	8e-09	Type 1 diabetes	34012112
				rs10923929	119963373	NA	NOTCH2	intron_variant	6e-39	White blood cell count (neutrophil)	34107879
				rs10923929	119963373	NR	NOTCH2	intron_variant	9e-37	White blood cell count	31217584
				rs10923931	119975336	NR	NOTCH2	intron_variant	1e-15	Gamma glutamyl transferase levels	33462484
				rs10923931	119975336	NOTCH2, ADAM30	NOTCH2	intron_variant	4e-08	Type 2 diabetes	18372903
				rs1493694	119984359	NOTCH2	NOTCH2	intron_variant	3e-16	Type 2 diabetes	30297969
				rs1493694	119984359	NR	NOTCH2	intron_variant	7e-22	Type 2 diabetes	32541925
				rs2453042	119986309	NOTCH2	NOTCH2	intron_variant	2e-08	Nevus count or cutaneous melanoma	32341527
				rs327200	120008078	NR	NOTCH2	intron_variant	8e-11	Lymphocyte counts	32888493
				rs41463147	120011511	NA	NOTCH2	intron_variant	1e-09	Type 2 diabetes	34594039
				rs372562666	120018691	NR	NOTCH2	intron_variant	6e-27	Breast cancer	29059683
				rs200368423	120039048	NR	NOTCH2	intron_variant	4e-11	Lymphocyte counts	32888493
				rs150157076	120044057	NR	NOTCH2	intron_variant	1e-10	Breast cancer	32424353
				rs72697266	120048629	NR	NOTCH2	intron_variant	3e-09	Glycated hemoglobin levels	33462484
				rs2603961	120099366	NA	NOTCH2	intron_variant	1e-08	White blood cell count	34107879
				rs2603961	120099366	NA	NOTCH2	intron_variant	4e-57	White blood cell count	34107879
				rs2603961	120099366	NA	NOTCH2	intron_variant	2e-29	White blood cell count (neutrophil)	34107879
				rs12124727	120104226	NR	NOTCH2 - RNU6-465P	intergenic_variant	4e-13	Eosinophil counts	32888493
				rs2793925	120109572	NA	NOTCH2 - RNU6-465P	intergenic_variant	4e-12	Eosinophil percentage of white cells	32888494
				rs2793925	120109572	NR	NOTCH2 - RNU6-465P	intergenic_variant	8e-14	Eosinophil counts	32888493
				rs2793925	120109572	NA	NOTCH2 - RNU6-465P	intergenic_variant	3e-11	Eosinophil counts	32888494
	2	2q12.3	2	rs1866188	108640696	EDAR	LIMS1	intron_variant	6e-11	Eyebrow thickness	30248107
				rs3827760	108897145	EDAR	EDAR	missense_variant	2e-09	Thick vs thin eyebrows	29895819
				rs3827760	108897145	NA	EDAR	missense_variant	1e-16	Curly vs straight hair	34265127
				rs3827760	108897145	NR	EDAR	missense_variant	4e-16	Male-pattern baldness	30573740
				rs3827760	108897145	NA	EDAR	missense_variant	1e-14	Hair/balding pattern: Pattern 1 (UKB data field 2395_1)	34737426
				rs3827760	108897145	EDAR	EDAR	missense_variant	4e-10	lower facial morphology traits (quantitative measurement)	27193062
				rs3827760	108897145	CCDC138, EDAR, LIMS1, MIR4265, RANBP2, SH3RF3, SH3RF3-AS1, ASN	EDAR	missense_variant	3e-119	Scalp hair shape	26926045
				rs3827760	108897145	EDAR	EDAR	missense_variant	1e-08	Male-pattern baldness	27182965
				rs3827760	108897145	EDAR	EDAR	missense_variant	2e-15	Monobrow	27182965
				rs3827760	108897145	EDAR	EDAR	missense_variant	1e-12	Helix rolling	26105758
				rs3827760	108897145	EDAR	EDAR	missense_variant	1e-10	Ear protrusion	26105758
				rs3827760	108897145	EDAR	EDAR	missense_variant	1e-11	Ear morphology	26105758
				rs3827760	108897145	EDAR	EDAR	missense_variant	1e-12	Lobe size	26105758
				rs3827760	108897145	EDAR	EDAR	missense_variant	2e-09	Lobe attachment	26105758
				rs3827760	108897145	EDAR	EDAR	missense_variant	2e-12	Straight vs curly hair	27487801
				rs3827760	108897145	EDAR	EDAR	missense_variant	5e-16	Straight vs curly hair	27487801
				rs3827760	108897145	NA	EDAR	missense_variant	5e-14	Balding type 1	30595370
				rs3827760	108897145	EDAR	EDAR	missense_variant	7e-10	Lobe attachment (rater scored)	29198719
				rs749810	108922974	NA	EDAR	intron_variant	3e-10	Facial wrinkles (under eye)	35421404
				rs260643	108923197	EDAR	EDAR	intron_variant	2e-103	Straight vs curly hair	29895819
				rs260643	108923197	NR	EDAR	intron_variant	3e-12	acne vulgaris	35132056
				rs17034666	108955052	EDAR	EDAR	intron_variant	2e-08	Lung function (FVC)	30061609
				rs365060	108959280	CCDC138, EDAR, LIMS1, MIR4265, RANBP2, SH3RF3, SH3RF3-AS1, ASN	EDAR	intron_variant	1e-15	Beard thickness	26926045
				rs260692	108964863	NA	EDAR	intron_variant	2e-17	Tumor necrosis factor receptor superfamily member EDAR levels	28240269
				rs77304476	108968950	NA	EDAR	intron_variant	9e-93	Serum levels of protein EDAR	35078996
				rs116475987	108986407	EDAR	EDAR	intron_variant	7e-59	Blood protein levels	29875488
				rs3749110	108989311	NA	EDAR	5_prime_UTR_variant	5e-09	Hair color	30595370
				rs141332418	108991351	EDAR	EDAR - NA	intergenic_variant	5e-59	Blood protein levels	30072576
				rs138793296	109145482	NR	SH3RF3	intron_variant	2e-08	Corneal endothelial cell density	30894546
				rs7601259	109301547	Intergenic	SH3RF3	intron_variant	3e-08	Highest math class taken (MTAG)	30038396
				rs1025379	109315890	NA	SH3RF3	intron_variant	1e-10	Vertex-wise cortical thickness	34910505
				rs10198683	109322968	SH3RF3	SH3RF3	intron_variant	2e-10	Brain morphology (MOSTest)	32665545
				rs11689995	109323387	VANGL2	SH3RF3	intron_variant	4e-08	Cortical surface area (MOSTest)	32665545
				rs11689995	109323387	NA	SH3RF3	intron_variant	9e-11	Heel bone mineral density	30595370
				rs11680041	109323551	NA	SH3RF3	intron_variant	8e-26	Vertex-wise sulcal depth	34910505
				rs11680041	109323551	NR	SH3RF3	intron_variant	3e-12	Cortical thickness	34560273
				rs79244518	109331851	NA	SH3RF3	intron_variant	1e-08	Height	34594039
				rs4676079	109332181	NR	SH3RF3	intron_variant	2e-14	Cortical surface area	34560273
				rs60240458	109332771	NA	SH3RF3	intron_variant	7e-14	Vertex-wise cortical surface area	34910505
				rs4676276	109337610	SH3RF3	SH3RF3	intron_variant	2e-09	Heel bone mineral density	30598549
				rs4676276	109337610	SH3RF3	SH3RF3	intron_variant	1e-08	Left-handedness	32989287
				rs55946490	109372058	NA	SH3RF3	intron_variant	3e-11	Height	30595370
				rs7600011; rs10165947; rs7568694	109429943	NR	SH3RF3; No mapped genes; No mapped genes	intron_variant; intron_variant; intron_variant	4e-12	Core binding factor acute myeloid leukemia	27903959
				rs72824756	109445186	NR	SH3RF3	intron_variant	1e-08	Cerebrospinal fluid sTREM-2 levels	31708768
				rs9330316	109526659	NR	SH3RF3 - SEPTIN10	intergenic_variant	5e-08	Schizophrenia (MTAG)	32606422
				rs9330316	109526659	SEPT10, SOWAHC	SH3RF3 - SEPTIN10	intergenic_variant	5e-08	Schizophrenia	26198764
				rs112462145	109560040	NR	SEPTIN10	intron_variant	1e-10	Red blood cell count	32888493
				rs112462145	109560040	NA	SEPTIN10	intron_variant	2e-09	Red blood cell count	30595370
				rs745699188	109560619	NR	SEPTIN10	intron_variant	1e-10	Corneal endothelial cell density	30894546
				rs56280142	109574715	NA	SEPTIN10	missense_variant	5e-08	Aspartate aminotransferase levels	34594039
				rs4953766	109685919	NR	BMS1P19 - SRSF3P6	intergenic_variant	9e-13	Red blood cell count	32888493
				rs72627489	109687928	NA	BMS1P19 - SRSF3P6	intergenic_variant	5e-12	Platelet count	32888494
				rs144442782	109689158	NR	BMS1P19 - SRSF3P6	regulatory_region_variant	1e-10	Mean corpuscular volume	32888493
				rs144442782	109689158	NR	BMS1P19 - SRSF3P6	regulatory_region_variant	3e-10	Mean corpuscular volume	32888493
				rs76496105	109690090	NR	BMS1P19 - SRSF3P6	regulatory_region_variant	8e-15	Platelet count	32888493
				rs76496105	109690090	NA	BMS1P19 - SRSF3P6	regulatory_region_variant	7e-16	Platelet count	34594039
				rs76496105	109690090	NA	BMS1P19 - SRSF3P6	regulatory_region_variant	5e-12	Plateletcrit	32888494
				rs115753515	109705552	NA	BMS1P19 - SRSF3P6	intergenic_variant	3e-09	Mean corpuscular volume	34594039
				rs546476261	109723955	NR	BMS1P19 - SRSF3P6	intergenic_variant	6e-13	Corneal endothelial cell density	30894546
	3	2q13	2	rs2175824	110834830	NA	ACOXL	intron_variant	6e-12	C-X-C motif chemokine 16 levels	33067605
				rs1554005	110841381	NR	ACOXL	missense_variant	7e-12	Non-albumin protein levels	33462484
				rs10210955	110841705	ACOXL	ACOXL	intron_variant	7e-16	Lymphocyte percentage of white cells	27863252
				rs10210955	110841705	ACOXL	ACOXL	intron_variant	1e-26	Lymphocyte percentage of white cells	32888494
				rs4849121	110842129	NA	ACOXL	intron_variant	4e-18	Mean corpuscular hemoglobin	30595370
				rs115737857	110842890	NR	ACOXL	intron_variant	1e-09	Non-albumin protein levels	33462484
				rs13395354	110842942	ACOXL	ACOXL	intron_variant	2e-09	Total cholesterol levels	30275531
				rs11123201	110843901	ACOXL	ACOXL	intron_variant	6e-13	White blood cell count	32888494
				rs11123201	110843901	NA	ACOXL	intron_variant	1e-09	White blood cell count	30595370
				rs10185010	110844221	ACOXL	ACOXL	intron_variant	1e-15	Mean corpuscular volume	32888494
				rs1554006	110846536	NR	ACOXL	intron_variant	2e-08	Waist-to-hip ratio adjusted for BMI	31669095
				rs540315504	110846788	ACOXL	ACOXL	intron_variant	2e-31	Mean corpuscular hemoglobin	32888494
				rs7576541	110849824	ACOXL	ACOXL	intron_variant	1e-19	Lymphocyte counts	27863252
				rs6732565	110850255	NR	ACOXL	intron_variant	7e-14	White blood cell count	32888493
				rs6732565	110850255	ACOXL	ACOXL	intron_variant	9e-09	Rheumatoid arthritis	24390342
				rs6732565	110850255	ACOXL	ACOXL	intron_variant	3e-08	Rheumatoid arthritis	24390342
				rs12151613	110851808	ACOXL	ACOXL	intron_variant	2e-16	Mean reticulocyte volume	32888494
				rs12151613	110851808	ACOXL	ACOXL	intron_variant	2e-12	Mean spheric corpuscular volume	32888494
				rs10180020	110852181	ACOXL	ACOXL	intron_variant	2e-41	Lymphocyte counts	32888494
				rs10197140	110852366	ACOXL	ACOXL	intron_variant	8e-24	Mean corpuscular hemoglobin	27863252
				rs10197140	110852366	ACOXL	ACOXL	intron_variant	8e-20	Red blood cell count	27863252
				rs10197140	110852366	ACOXL	ACOXL	intron_variant	8e-25	Mean corpuscular volume	27863252
				rs10183338	110853239	NA	ACOXL	intron_variant	3e-08	Naive CD8+ T cell %T cell	32929287
				rs145946844	110854474	NA	ACOXL	intron_variant	7e-31	Mean corpuscular volume	34104963
				rs145946844	110854474	ACOXL	ACOXL	intron_variant	5e-29	Red blood cell count	32888494
				rs4849134	110857438	NA	ACOXL	intron_variant	2e-08	Naive CD8+ T cell Absolute Count	32929287
				rs4849134	110857438	ACOXL	ACOXL	intron_variant	8e-17	Neutrophil percentage of white cells	32888494
				rs4849135	110857502	Intergenic	ACOXL	intron_variant	4e-08	Type 1 diabetes	25751624
				rs62159471	110857844	ACOXL	ACOXL	intron_variant	4e-11	Mean corpuscular volume	32888494
				rs13401811	110858527	ACOXL, BCL2L11	ACOXL	intron_variant	2e-18	Chronic lymphocytic leukemia	23770605
				rs1533299	110858564	ACOXL	ACOXL	intron_variant	8e-11	Eosinophil percentage of white cells	32888494
				rs1533299	110858564	NR	ACOXL	intron_variant	9e-11	White blood cell count	32888493
				rs952249	110859574	NA	ACOXL	intron_variant	2e-17	Red blood cell count	30595370
				rs2341873	110869157	ACOXL	ACOXL	intron_variant	2e-09	Neutrophil percentage of white cells	27863252
				rs6720034	110907179	ACOXL	ACOXL	intron_variant	2e-09	HDL cholesterol	30275531
				rs3789134	110922578	ACOXL	ACOXL	intron_variant	2e-09	Glaucoma (primary open-angle)	29891935
				rs2880192	110923241	ACOXL	ACOXL	intron_variant	4e-15	Vertical cup-disc ratio (multi-trait analysis)	31959993
				rs2880192	110923241	ACOXL	ACOXL	intron_variant	9e-12	Vertical cup-disc ratio (adjusted for vertical disc diameter)	31959993
				rs2128814	110924261	ACOXL	ACOXL	intron_variant	2e-11	Mean corpuscular hemoglobin	32888494
				rs13413838	110937220	NA	ACOXL	intron_variant	1e-08	Height	30595370
				rs3789129	110940463	ACOXL, BCL2L11, BIM	ACOXL	intron_variant	2e-08	Alopecia areata	25608926
				rs13024140	110953286	ACOXL	ACOXL	intron_variant	6e-09	Apolipoprotein A1 levels	32203549
				rs56088557	110979246	ACOXL	ACOXL	intron_variant	3e-15	Red blood cell count	27863252
				rs3789098	110980794	NA	ACOXL	intron_variant	7e-19	Monocyte count	34469753
				rs3838226	110985171	ACOXL	ACOXL	intron_variant	5e-38	Monocyte count	32888494
				rs2062225	110993295	ACOXL	ACOXL	intron_variant	7e-20	Monocyte count	27863252
				rs150449635	110994574	ACOXL	ACOXL	intron_variant	5e-25	Granulocyte percentage of myeloid white cells	27863252
				rs150449635	110994574	ACOXL	ACOXL	intron_variant	1e-31	Monocyte percentage of white cells	27863252
				rs150449635	110994574	ACOXL	ACOXL	intron_variant	3e-27	Monocyte count	27863252
				rs150449635	110994574	NR	ACOXL	intron_variant	2e-93	Monocyte count	32888493
				rs150449635	110994574	NA	ACOXL	intron_variant	8e-67	Monocyte count	34594039
				rs150449635	110994574	NR	ACOXL	intron_variant	4e-97	Monocyte count	32888493
				rs150449635	110994574	ACOXL	ACOXL	intron_variant	4e-95	Monocyte count	32888494
				rs150449635	110994574	ACOXL	ACOXL	intron_variant	7e-89	Monocyte percentage of white cells	32888494
				rs150449635	110994574	NA	ACOXL	intron_variant	1e-33	Lymphocyte-to-monocyte ratio	34469753
				rs150449635	110994574	NA	ACOXL	intron_variant	3e-33	Monocyte count	34469753
				rs139153935	110995154	NR	ACOXL	intron_variant	2e-09	Waist-to-hip ratio adjusted for BMI	31669095
				rs139153935	110995154	NR	ACOXL	intron_variant	3e-09	Waist circumference adjusted for body mass index	31669095
				rs139153935	110995154	NA	ACOXL	intron_variant	5e-09	Waist-hip ratio	30595370
				rs567318996	110995500	ACOXL	ACOXL	intron_variant	1e-45	Monocyte percentage of white cells	32888494
				rs1157083	110997344	ACOXL	ACOXL	intron_variant	2e-13	Albumin-globulin ratio	29403010
				rs4848366	111005349	NR	ACOXL	intron_variant	1e-20	Adolescent idiopathic scoliosis	30019117
				rs4848367	111017061	ACOXL	ACOXL, MIR4435-2HG	intron_variant	3e-15	Non-albumin protein levels	29403010
				rs200105536	111022848	ACOXL	MIR4435-2HG, ACOXL	intron_variant	4e-11	Monocyte count	32888494
				rs200105536	111022848	ACOXL	MIR4435-2HG, ACOXL	intron_variant	6e-19	Monocyte percentage of white cells	32888494
				rs56068469	111029060	ACOXL	ACOXL, MIR4435-2HG	intron_variant	9e-24	Granulocyte percentage of myeloid white cells	27863252
				rs56068469	111029060	ACOXL	ACOXL, MIR4435-2HG	intron_variant	2e-21	Monocyte percentage of white cells	27863252
				rs3789088	111033227	ACOXL	MIR4435-2HG, ACOXL	intron_variant	1e-18	Monocyte count	27863252
				rs3789088	111033227	ACOXL	MIR4435-2HG, ACOXL	intron_variant	2e-11	Neutrophil percentage of white cells	27863252
				rs3789087	111034076	ACOXL	ACOXL, MIR4435-2HG	intron_variant	1e-10	Monocyte count	29403010
				rs3789087	111034076	ACOXL	ACOXL, MIR4435-2HG	intron_variant	1e-38	Monocyte count	32888494
				rs3789087	111034076	ACOXL	ACOXL, MIR4435-2HG	intron_variant	8e-34	Monocyte percentage of white cells	32888494
				rs3789087	111034076	ACOXL	ACOXL, MIR4435-2HG	intron_variant	5e-20	Neutrophil percentage of white cells	32888494
				rs17483466	111039881	ACOXL	ACOXL, MIR4435-2HG	intron_variant	4e-17	Chronic lymphocytic leukemia	23770605
				rs3789069	111049450	ACOXL	MIR4435-2HG, ACOXL	intron_variant	5e-14	Monocyte count	32888494
				rs116008367	111049969	ACOXL	ACOXL, MIR4435-2HG	intron_variant	3e-08	Diastolic blood pressure x smoking status (current vs non-current) interaction (2df test)	29455858
				rs2009581	111050100	ACOXL	ACOXL, MIR4435-2HG	intron_variant	4e-34	Mean corpuscular hemoglobin	32888494
				rs2009581	111050100	ACOXL	ACOXL, MIR4435-2HG	intron_variant	2e-30	Mean corpuscular volume	32888494
				rs2009581	111050100	ACOXL	ACOXL, MIR4435-2HG	intron_variant	1e-17	Mean reticulocyte volume	32888494
				rs2009581	111050100	ACOXL	ACOXL, MIR4435-2HG	intron_variant	8e-18	Mean spheric corpuscular volume	32888494
				rs2880119	111051753	ACOXL	ACOXL, MIR4435-2HG	intron_variant	2e-09	Urinary albumin-to-creatinine ratio	31511532
				rs2880119	111051753	ACOXL	ACOXL, MIR4435-2HG	intron_variant	9e-09	Urinary albumin-to-creatinine ratio	31511532
				rs4848370	111054088	ACOXL	ACOXL, MIR4435-2HG	intron_variant	1e-27	Mean corpuscular hemoglobin	27863252
				rs4848370	111054088	ACOXL	ACOXL, MIR4435-2HG	intron_variant	2e-27	Mean corpuscular volume	27863252
				rs4848370	111054088	ACOXL	ACOXL, MIR4435-2HG	intron_variant	2e-13	Red cell distribution width	32888494
				rs1837372	111058057	ACOXL	ACOXL, MIR4435-2HG	intron_variant	9e-17	Red blood cell count	32888494
				rs9646934	111064425	ACOXL	ACOXL, MIR4435-2HG	intron_variant	3e-09	HDL cholesterol levels	32203549
				rs58055674	111074216	ACOXL	MIR4435-2HG, ACOXL	intron_variant	5e-20	Chronic lymphocytic leukemia	26956414
				rs7575878	111079087	ACOXL	MIR4435-2HG, ACOXL	intron_variant	4e-10	Mean corpuscular hemoglobin concentration	32888494
				rs10207392	111092082	ACOXL	ACOXL, MIR4435-2HG	intron_variant	4e-11	Red blood cell traits	23222517
				rs6759108	111097681	ACOXL	ACOXL, MIR4435-2HG	intron_variant	1e-09	Platelet distribution width	32888494
				rs150784178	111116484	ACOXL	MIR4435-2HG, ACOXL	intron_variant	4e-11	Lymphocyte counts	27863252
				rs150784178	111116484	ACOXL	MIR4435-2HG, ACOXL	intron_variant	5e-13	Mean corpuscular volume	32888494
				rs6720394	111231795	NR	MIR4435-2HG	intron_variant	4e-10	Testosterone levels	33462484
				rs6720394	111231795	BCL2L11	MIR4435-2HG	intron_variant	4e-08	Primary sclerosing cholangitis	21151127
				rs12469743	111250366	MIR4435-1HG	MIR4435-2HG	intron_variant	3e-13	Waist-hip index	34021172
				rs12469743	111250366	MIR4435-1HG	MIR4435-2HG	intron_variant	7e-09	A body shape index	34021172
				rs12469743	111250366	MIR4435-1HG	MIR4435-2HG	intron_variant	4e-13	Waist-to-hip ratio adjusted for BMI	34021172
				rs4308124	111252909	BCL2L11, MIR5535, 2HG	MIR4435-2HG	intron_variant	4e-09	Vitiligo	27723757
				rs57874285	111255095	LOC541471	MIR4435-2HG	intron_variant	2e-08	Systolic blood pressure	30578418
				rs148142634	111261580	MIR4435-1HG	MIR4435-2HG	intron_variant	1e-08	Waist-hip index	34021172
				rs148142634	111261580	MIR4435-1HG	MIR4435-2HG	intron_variant	1e-08	Waist-to-hip ratio adjusted for BMI	34021172
				rs1519522	111289479	NA	MIR4435-2HG	intron_variant	1e-11	Heel bone mineral density	30048462
				rs3891955	111290282	NA	MIR4435-2HG	intron_variant	2e-08	Heel bone mineral density	30595370
				rs3891956	111290303	NA	MIR4435-2HG	intron_variant	4e-08	Central corneal thickness (MTAG)	35446358
				rs3891956	111290303	NA	MIR4435-2HG	intron_variant	5e-11	Corneal resistance factor (MTAG)	35446358
				rs932203	111291959	MIR4435-2HG	MIR4435-2HG	intron_variant	3e-11	Heel bone mineral density	30598549
				rs62162863	111313882	NR	MIR4435-2HG	intron_variant	7e-11	Total testosterone levels	32042192
				rs62162863	111313882	NR	MIR4435-2HG	intron_variant	1e-13	Total testosterone levels	32042192
				rs113993396	111359727	MIR4435-1HG	MIR4435-2HG	intron_variant	4e-11	High light scatter reticulocyte percentage of red cells	27863252
				rs113993396	111359727	MIR4435-1HG	MIR4435-2HG	intron_variant	1e-12	Immature fraction of reticulocytes	27863252
				rs187404828	111366672	NR	MIR4435-2HG	non_coding_transcript_exon_variant	9e-12	Mean corpuscular hemoglobin concentration	32888493
				rs2334232	111371516	MIR4435-1HG	MIR4435-2HG	intron_variant	7e-48	Mean corpuscular hemoglobin	27863252
				rs143800403	111373568	MIR4435-1HG	MIR4435-2HG	intron_variant	1e-53	Mean corpuscular volume	27863252
				rs550931537	111378374	MIR4435-1HG	MIR4435-2HG	intron_variant	3e-09	Waist-hip index	34021172
				rs550931537	111378374	MIR4435-1HG	MIR4435-2HG	intron_variant	6e-09	Waist-to-hip ratio adjusted for BMI	34021172
				rs148429225	111379477	NR	MIR4435-2HG	intron_variant	2e-32	Ebbinghaus illusion (overestimation)	32939015
				rs112917684	111379477	MIR4435-1HG	MIR4435-2HG	intron_variant	2e-10	Immature fraction of reticulocytes	32888494
				rs377560922	111380048	NR	MIR4435-2HG	intron_variant	5e-12	Mean corpuscular hemoglobin concentration	32888493
				rs78124867	111380587	MIR4435-1HG	MIR4435-2HG	intron_variant	1e-36	Red blood cell count	27863252
				rs78124867	111380587	MIR4435-1HG	MIR4435-2HG	intron_variant	9e-12	High light scatter reticulocyte percentage of red cells	32888494
				rs78124867	111380587	MIR4435-1HG	MIR4435-2HG	intron_variant	1e-09	Reticulocyte fraction of red cells	32888494
				rs62163546	111384204	AC068491.3	MIR4435-2HG, PAFAH1B1P2	non_coding_transcript_exon_variant	3e-14	Hematocrit	32888494
				rs372515880	111384495	NA	MIR4435-2HG, PAFAH1B1P2	non_coding_transcript_exon_variant	5e-104	Mean corpuscular hemoglobin	34594039
				rs2139376	111385836	NA	MIR4435-2HG	intron_variant	6e-86	Mean corpuscular hemoglobin	30595370
				rs2139376	111385836	NA	MIR4435-2HG	intron_variant	1e-55	Red blood cell count	30595370
				rs142118720	111387911	MIR4435-1HG	MIR4435-2HG	intron_variant	2e-23	Mean corpuscular hemoglobin	32888494
				rs142118720	111387911	MIR4435-1HG	MIR4435-2HG	intron_variant	9e-25	Mean corpuscular volume	32888494
				rs142118720	111387911	MIR4435-1HG	MIR4435-2HG	intron_variant	2e-50	Mean reticulocyte volume	32888494
				rs142118720	111387911	MIR4435-1HG	MIR4435-2HG	intron_variant	3e-42	Mean spheric corpuscular volume	32888494
				rs142118720	111387911	MIR4435-1HG	MIR4435-2HG	intron_variant	9e-60	Red blood cell count	32888494
				rs568141201	111409351	MIR4435-1HG	MIR4435-2HG	intron_variant	3e-09	Mean corpuscular hemoglobin	32888494
				rs568141201	111409351	MIR4435-1HG	MIR4435-2HG	intron_variant	4e-10	Mean corpuscular volume	32888494
				rs62160676	111410354	MIR4435-1HG	MIR4435-2HG	intron_variant	2e-67	Mean corpuscular hemoglobin	27863252
				rs62160676	111410354	NR	MIR4435-2HG	intron_variant	1e-10	Basophil count	32888493
				rs62160676	111410354	NR	MIR4435-2HG	intron_variant	4e-13	Basophil count	32888493
				rs62160676	111410354	MIR4435-1HG	MIR4435-2HG	intron_variant	4e-10	White blood cell count (basophil)	27863252
				rs62160676	111410354	MIR4435-1HG	MIR4435-2HG	intron_variant	1e-09	Hematocrit	27863252
				rs62160676	111410354	MIR4435-1HG	MIR4435-2HG	intron_variant	4e-50	Red blood cell count	27863252
				rs62160676	111410354	MIR4435-1HG	MIR4435-2HG	intron_variant	3e-65	Mean corpuscular volume	27863252
				rs115269983	111410354	NR	MIR4435-2HG	intron_variant	4e-12	Non-albumin protein levels	33462484
				rs62160676	111410354	NA	MIR4435-2HG	intron_variant	2e-110	Mean corpuscular volume	34594039
				rs62160676	111410354	NA	MIR4435-2HG	intron_variant	4e-33	Platelet count	34594039
				rs62160676	111410354	NA	MIR4435-2HG	intron_variant	3e-77	Red blood cell count	34594039
				rs62160676	111410354	NA	MIR4435-2HG	intron_variant	8e-18	Platelet count	34469753
				rs62160676	111410354	NA	MIR4435-2HG	intron_variant	4e-14	Platelet-to-lymphocyte ratio	34469753
				rs62160676	111410354	NA	MIR4435-2HG	intron_variant	1e-170	Mean corpuscular hemoglobin	30595370
				rs62160676	111410354	NA	MIR4435-2HG	intron_variant	9e-119	Red blood cell count	30595370
				rs12185734	111427137	MIR4435-1HG	MIR4435-2HG	intron_variant	2e-09	High light scatter reticulocyte percentage of red cells	32888494
				rs12185734	111427137	MIR4435-1HG	MIR4435-2HG	intron_variant	1e-09	Monocyte count	32888494
				rs12185734	111427137	MIR4435-1HG	MIR4435-2HG	intron_variant	1e-14	Immature fraction of reticulocytes	32888494
				rs12185734	111427137	MIR4435-1HG	MIR4435-2HG	intron_variant	2e-09	Mean corpuscular hemoglobin	32888494
				rs12185734	111427137	MIR4435-1HG	MIR4435-2HG	intron_variant	3e-09	Mean corpuscular volume	32888494
				rs12185734	111427137	MIR4435-1HG	MIR4435-2HG	intron_variant	2e-10	Lymphocyte percentage of white cells	32888494
				rs4533474	111427229	MIR4435-1HG	MIR4435-2HG	intron_variant	7e-13	Basophil percentage of white cells	27863252
				rs4533474	111427229	MIR4435-1HG	MIR4435-2HG	intron_variant	3e-12	Basophil percentage of granulocytes	27863252
				rs4533474	111427229	NR	MIR4435-2HG	intron_variant	5e-207	Mean corpuscular hemoglobin	32888493
				rs4533474	111427229	NR	MIR4435-2HG	intron_variant	1e-211	Mean corpuscular hemoglobin	32888493
				rs4377346	111428267	MIR4435-1HG	MIR4435-2HG	intron_variant	4e-19	Plateletcrit	27863252
				rs4377346	111428267	MIR4435-1HG	MIR4435-2HG	intron_variant	4e-15	Platelet count	27863252
				rs4377346	111428267	NR	MIR4435-2HG	intron_variant	9e-232	Mean corpuscular volume	32888493
				rs4377346	111428267	NR	MIR4435-2HG	intron_variant	2e-228	Mean corpuscular volume	32888493
				rs4377346	111428267	NR	MIR4435-2HG	intron_variant	2e-150	Red blood cell count	32888493
				rs4377346	111428267	NR	MIR4435-2HG	intron_variant	1e-146	Red blood cell count	32888493
				rs1045267	111429464	NA	MIR4435-2HG	non_coding_transcript_exon_variant	3e-122	Mean corpuscular volume	34104963
				rs1045267	111429464	NR	MIR4435-2HG	non_coding_transcript_exon_variant	9e-41	Platelet count	32888493
				rs1045267	111429464	NR	MIR4435-2HG	non_coding_transcript_exon_variant	1e-37	Platelet count	32888493
				rs1045267	111429464	MIR4435-1HG	MIR4435-2HG	non_coding_transcript_exon_variant	1e-10	Mean corpuscular hemoglobin	32888494
				rs1045267	111429464	MIR4435-1HG	MIR4435-2HG	non_coding_transcript_exon_variant	3e-13	Mean corpuscular volume	32888494
				rs1045267	111429464	MIR4435-1HG	MIR4435-2HG	non_coding_transcript_exon_variant	1e-64	Mean reticulocyte volume	32888494
				rs1045267	111429464	NA	MIR4435-2HG	non_coding_transcript_exon_variant	1e-10	Mean corpuscular hemoglobin	33887194
				rs1045267	111429464	NA	MIR4435-2HG	non_coding_transcript_exon_variant	3e-13	Mean corpuscular volume	33887194
				rs1045267	111429464	MIR4435-1HG	MIR4435-2HG	non_coding_transcript_exon_variant	4e-33	Platelet count	32888494
				rs1045267	111429464	MIR4435-1HG	MIR4435-2HG	non_coding_transcript_exon_variant	9e-44	Plateletcrit	32888494
				rs1045267	111429464	MIR4435-1HG	MIR4435-2HG	non_coding_transcript_exon_variant	9e-84	Mean spheric corpuscular volume	32888494
				rs1045267	111429464	MIR4435-1HG	MIR4435-2HG	non_coding_transcript_exon_variant	2e-69	Red blood cell count	32888494
				rs60756694	111456193	NA	MIR4435-2HG	intron_variant	1e-13	Platelet-to-lymphocyte ratio	34469753
				rs60756694	111456193	NA	MIR4435-2HG	intron_variant	5e-08	Platelet-to-lymphocyte ratio	34469753
				rs138672815	111461852	NA	MIR4435-2HG	intron_variant	1e-20	Platelet-to-lymphocyte ratio	34469753
				rs1448187	111462782	MIR4435-1HG	MIR4435-2HG	intron_variant	3e-09	Eosinophil counts	32888494
				rs1448187	111462782	BCL2L11	MIR4435-2HG	intron_variant	1e-12	Composite immunoglobulin trait (IgA x IgG/IgM)	28628107
				rs1448187	111462782	NA	MIR4435-2HG	intron_variant	6e-41	Serum total protein level	34594039
				rs1448187	111462782	NA	MIR4435-2HG	intron_variant	3e-14	Eosinophil counts	30595370
				rs4849748	111471251	NR	MIR4435-2HG	intron_variant	4e-24	Corneal endothelial cell density	30894546
				rs4849748	111471251	NA	MIR4435-2HG	intron_variant	8e-09	Serum albumin levels	34594039
				rs11695997	111473966	MIR4435-1HG	MIR4435-2HG	intron_variant	2e-21	Lymphocyte percentage of white cells	27863252
				rs11695997	111473966	MIR4435-1HG	MIR4435-2HG	intron_variant	5e-10	Neutrophil percentage of white cells	27863252
				rs191065629	111480492	MIR4435-1HG	MIR4435-2HG	intron_variant	4e-12	Lymphocyte counts	32888494
				rs55784630	111480547	MIR4435-1HG	MIR4435-2HG	intron_variant	1e-09	White blood cell count	32888494
				rs144942718	111480870	NR	MIR4435-2HG	intron_variant	3e-73	Lymphocyte counts	32888493
				rs144942718	111480870	NR	MIR4435-2HG	intron_variant	1e-70	Lymphocyte counts	32888493
				rs4497886	111480870	NA	MIR4435-2HG	intron_variant	4e-46	Lymphocyte counts	34594039
				rs144942718	111480870	NA	MIR4435-2HG	intron_variant	3e-09	White blood cell count	30595370
				rs55706446	111481505	MIR4435-1HG	MIR4435-2HG	intron_variant	2e-30	Lymphocyte counts	27863252
				rs55706446	111481505	MIR4435-1HG	MIR4435-2HG	intron_variant	2e-71	Lymphocyte counts	32888494
				rs55706446	111481505	MIR4435-1HG	MIR4435-2HG	intron_variant	2e-47	Lymphocyte percentage of white cells	32888494
				rs55706446	111481505	MIR4435-1HG	MIR4435-2HG	intron_variant	5e-22	Neutrophil percentage of white cells	32888494
				rs3747647	111488009	NR	MIR4435-2HG	intron_variant	4e-10	Sex hormone-binding globulin levels adjusted for BMI	32042192
				rs3747647	111488009	NR	MIR4435-2HG	intron_variant	8e-09	Sex hormone-binding globulin levels	32042192
				rs3747647	111488009	NR	MIR4435-2HG	intron_variant	4e-19	Sex hormone-binding globulin levels adjusted for BMI	32042192
				rs3747647	111488009	NR	MIR4435-2HG	intron_variant	7e-11	Sex hormone-binding globulin levels	32042192
				rs140294987	111490170	NR	MIR4435-2HG	intron_variant	1e-18	Hematocrit	32888493
				rs140294987	111490170	NR	MIR4435-2HG	intron_variant	6e-13	Hemoglobin concentration	32888493
				rs140294987	111490170	MIR4435-1HG	MIR4435-2HG	intron_variant	3e-11	Hemoglobin	32888494
				rs140294987	111490170	NA	MIR4435-2HG	intron_variant	3e-11	Hematocrit	34594039
				rs138308793	111493181	NR	MIR4435-2HG, SOCAR	intron_variant	5e-22	Hematocrit	32888493
				rs138308793	111493181	LOC105373557	MIR4435-2HG, SOCAR	intron_variant	4e-08	Asthma	32296059
				rs138308793	111493181	MIR4435-1HG, AC017002.1, AC017002.2	MIR4435-2HG, SOCAR	intron_variant	3e-09	Hematocrit	27863252
				rs138308793	111493181	NR	MIR4435-2HG, SOCAR	intron_variant	2e-15	Hemoglobin concentration	32888493
				rs138308793	111493181	AC017002.2, MIR4435-1HG, AC017002.1	MIR4435-2HG, SOCAR	intron_variant	3e-10	High light scatter reticulocyte percentage of red cells	32888494
				rs138308793	111493181	AC017002.2, MIR4435-1HG, AC017002.1	MIR4435-2HG, SOCAR	intron_variant	6e-13	Immature fraction of reticulocytes	32888494
				rs138308793	111493181	AC017002.2, MIR4435-1HG, AC017002.1	MIR4435-2HG, SOCAR	intron_variant	9e-73	Mean corpuscular hemoglobin	32888494
				rs138308793	111493181	AC017002.2, MIR4435-1HG, AC017002.1	MIR4435-2HG, SOCAR	intron_variant	2e-76	Mean corpuscular volume	32888494
				rs138308793	111493181	AC017002.2, MIR4435-1HG, AC017002.1	MIR4435-2HG, SOCAR	intron_variant	8e-49	Mean reticulocyte volume	32888494
				rs138308793	111493181	AC017002.2, MIR4435-1HG, AC017002.1	MIR4435-2HG, SOCAR	intron_variant	1e-52	Mean spheric corpuscular volume	32888494
				rs138308793	111493181	AC017002.2, MIR4435-1HG, AC017002.1	MIR4435-2HG, SOCAR	intron_variant	7e-61	Red blood cell count	32888494
				rs754243	111493544	MIR4435-1HG, AC017002.1, AC017002.2	MIR4435-2HG, SOCAR	intron_variant	7e-11	Hip circumference adjusted for BMI	34021172
				rs754243	111493544	MIR4435-1HG, AC017002.1, AC017002.2	MIR4435-2HG, SOCAR	intron_variant	8e-11	Hip index	34021172
				rs754243	111493544	MIR4435-1HG, AC017002.1, AC017002.2	MIR4435-2HG, SOCAR	intron_variant	1e-08	Hip index	34021172
				rs754243	111493544	MIR4435-1HG, AC017002.1, AC017002.2	MIR4435-2HG, SOCAR	intron_variant	1e-09	Hip circumference adjusted for BMI	34021172
				rs141514755	111495008	MIR4435-1HG	MIR4435-2HG, SOCAR	non_coding_transcript_exon_variant	9e-15	Hematocrit	32888494
				rs1345203	111496274	NR	SOCAR, MIR4435-2HG	intron_variant	2e-08	Fat-free mass	30593698
				rs1345203	111496274	NR	SOCAR, MIR4435-2HG	intron_variant	2e-26	Waist-to-hip ratio adjusted for BMI	31669095
				rs1345203	111496274	NR	SOCAR, MIR4435-2HG	intron_variant	2e-08	Waist circumference adjusted for body mass index	31669095
				rs1345203	111496274	NA	SOCAR, MIR4435-2HG	intron_variant	3e-15	Waist-hip ratio	30239722
				rs1345203	111496274	NA	SOCAR, MIR4435-2HG	intron_variant	5e-25	Waist-hip ratio	30595370
				rs201570119	111498743	AC017002.3	MIR4435-2HG, SOCAR	intron_variant	5e-17	Appendicular lean mass	33097823
				rs200104212	111499034	AC017002.1	MIR4435-2HG, SOCAR	intron_variant	6e-21	Waist-hip index	34021172
				rs200104212	111499034	AC017002.1	MIR4435-2HG, SOCAR	intron_variant	1e-12	A body shape index	34021172
				rs200104212	111499034	AC017002.1	MIR4435-2HG, SOCAR	intron_variant	2e-21	Waist-to-hip ratio adjusted for BMI	34021172
				rs200104212	111499034	AC017002.1	MIR4435-2HG, SOCAR	intron_variant	9e-10	Waist circumference adjusted for body mass index	34021172
				rs1345202	111500587	AC017002.1	MIR4435-2HG, SOCAR	intron_variant	3e-10	High light scatter reticulocyte count	32888494
				rs59043281	111503453	NR	SOCAR, MIR4435-2HG	intron_variant	4e-28	Waist-to-hip ratio adjusted for BMI	30239722
				rs59043281	111503453	NR	SOCAR, MIR4435-2HG	intron_variant	6e-15	Waist-hip ratio	30239722
				rs12623041	111505565	NR	SOCAR, MIR4435-2HG	intron_variant	1e-10	Hay fever and/or eczema	31361310
				rs12623041	111505565	NR	SOCAR, MIR4435-2HG	intron_variant	1e-09	Allergic disease (asthma, hay fever or eczema)	31361310
				rs1448208	111505897	NA	SOCAR, MIR4435-2HG	intron_variant	1e-10	Calcium levels	34594039
				rs1448208	111505897	NR	SOCAR, MIR4435-2HG	intron_variant	5e-09	Calcium levels	33887147
				rs1448208	111505897	AC017002.1	SOCAR, MIR4435-2HG	intron_variant	1e-16	Waist-hip index	34021172
				rs1448208	111505897	AC017002.1	SOCAR, MIR4435-2HG	intron_variant	9e-11	Hip circumference adjusted for BMI	34021172
				rs1448208	111505897	AC017002.1	SOCAR, MIR4435-2HG	intron_variant	2e-08	A body shape index	34021172
				rs1448208	111505897	AC017002.1	SOCAR, MIR4435-2HG	intron_variant	5e-17	Waist-to-hip ratio adjusted for BMI	34021172
				rs1448208	111505897	AC017002.1	SOCAR, MIR4435-2HG	intron_variant	4e-10	Hip index	34021172
				rs59521405	111507412	AC017002.1	MIR4435-2HG, SOCAR	intron_variant	2e-10	Reticulocyte fraction of red cells	32888494
				rs1448203	111510708	AC017002.1	MIR4435-2HG, SOCAR	non_coding_transcript_exon_variant	6e-33	Mean corpuscular volume	27863252
				rs62162286	111510863	NA	MIR4435-2HG, SOCAR	non_coding_transcript_exon_variant	1e-12	Eczema	30595370
				rs143326447	111511155	BCL2L11, ANAPC1	MIR4435-2HG, SOCAR	intron_variant	2e-09	Asthma (childhood onset)	30929738
				rs143326447	111511155	NA	MIR4435-2HG, SOCAR	intron_variant	2e-95	Mean corpuscular hemoglobin	30595370
				rs143326447	111511155	NA	MIR4435-2HG, SOCAR	intron_variant	6e-83	Red blood cell count	30595370
				rs13403656	111511550	BCL2L11, ANAPC1	SOCAR, MIR4435-2HG	intron_variant	2e-08	Allergic disease (asthma, hay fever or eczema)	29083406
				rs61033544	111520962	NR	SOCAR, MIR4435-2HG	intron_variant	4e-08	Atopic asthma	31669095
				rs112744032	111521757	intergenic	MIR4435-2HG, SOCAR	intron_variant	9e-30	Mean corpuscular hemoglobin	27863252
				rs62162297	111521758	intergenic	SOCAR, MIR4435-2HG	intron_variant	2e-28	Red blood cell count	27863252
				rs1666723	111543096	NA	SOCAR	intron_variant	4e-09	Atopic dermatitis	34594039
				rs1666723	111543096	NA	SOCAR	intron_variant	5e-09	Atopic dermatitis	34594039
				rs147428054	111554940	RP11-68E19.1	SOCAR	splice_region_variant	3e-11	Plateletcrit	32888494
				rs183295481	111605937	AC017002.4	SOCAR - ANAPC1	intron_variant	1e-17	Lymphocyte counts	32888494
				rs10168169	111617848	NR	ANAPC1	intron_variant	5e-20	Total testosterone levels	32042192
				rs2166862	111618338	NR	ANAPC1	intron_variant	1e-13	Sex hormone-binding globulin levels adjusted for BMI	32042192
				rs1448190	111618386	NA	ANAPC1	intron_variant	4e-08	Eczema	30595370
				rs11683361	111622982	NR	ANAPC1	intron_variant	2e-12	Bioavailable testosterone levels	32042192
				rs11683361	111622982	NA	ANAPC1	intron_variant	3e-09	Mean corpuscular hemoglobin	30595370
				rs11683361	111622982	NA	ANAPC1	intron_variant	3e-09	Red blood cell count	30595370
				rs2197771	111624118	NR	ANAPC1	intron_variant	3e-09	Sex hormone-binding globulin levels adjusted for BMI	32042192
				rs111592775	111625002	intergenic	ANAPC1	intron_variant	7e-11	Eosinophil percentage of granulocytes	27863252
				rs4848100	111630955	intergenic	ANAPC1	non_coding_transcript_exon_variant	2e-13	Eosinophil counts	27863252
				rs4848100	111630955	intergenic	ANAPC1	non_coding_transcript_exon_variant	1e-11	Sum eosinophil basophil counts	27863252
				rs4848100	111630955	NA	ANAPC1	non_coding_transcript_exon_variant	4e-22	Eosinophil percentage of white cells	32888494
				rs4848100	111630955	NA	ANAPC1	non_coding_transcript_exon_variant	7e-25	Eosinophil counts	32888494
				rs4848100	111630955	intergenic	ANAPC1	non_coding_transcript_exon_variant	3e-12	Eosinophil percentage of white cells	27863252
				rs4848100	111630955	NA	ANAPC1	non_coding_transcript_exon_variant	6e-28	Eosinophil counts	30595370
				rs4848612	111630961	BCL2L11, ANAPC1	ANAPC1	non_coding_transcript_exon_variant	2e-10	Allergic disease (asthma, hay fever or eczema)	29083406
				rs7593992	111637957	NA	ANAPC1	non_coding_transcript_exon_variant	4e-09	Eosinophil counts	34469753
				rs72823412	111650847	NR	ANAPC1	intron_variant	2e-08	Waist-to-hip ratio adjusted for BMI	31669095
				rs72823412	111650847	NR	ANAPC1	intron_variant	5e-08	Waist circumference adjusted for body mass index	31669095
				rs62162222	111667724	NA	ANAPC1	intron_variant	4e-08	Central corneal thickness (MTAG)	35446358
				rs62162222	111667724	NA	ANAPC1	intron_variant	8e-13	Corneal resistance factor (MTAG)	35446358
				rs7762537 x rs7605443	111716295	NR x NR	No mapped genes x ANAPC1	intron_variant x intron_variant	2e-11	Neurofibrillary tangles (SNP x SNP interaction)	32450446
				rs78658973	111726948	ANAPC1	ANAPC1	intron_variant	2e-307	Corneal endothelial cell density	30894546
				rs78658973	111726948	ANAPC1	ANAPC1	intron_variant	2e-31	Intraocular pressure	30054594
				rs201205018	111732551	NR	ANAPC1	intron_variant	2e-28	Corneal endothelial cell size variation coefficient	30894546
				rs72823439	111732751	NA	ANAPC1	intron_variant	2e-08	Lung function (FEV1/FVC)	30595370
				rs200632716	111739381	NR	ANAPC1	intron_variant	1e-13	Corneal endothelial cell shape (percentage of hexagonally shaped cells)	30894546
				rs74267315	111740537	AC093166.3	ANAPC1	intron_variant	3e-10	Platelet count	32888494
				rs17040773	111742458	ANAPC1	ANAPC1	intron_variant	2e-09	Femoral neck bone mineral density	22504420
				rs1044864	111769289	ANAPC1	ANAPC1	3_prime_UTR_variant	2e-33	Intraocular pressure	29785010
				rs1044864	111769289	ANAPC1	ANAPC1	3_prime_UTR_variant	6e-206	Corneal hysteresis	32716492
				rs1044864	111769289	NA	ANAPC1	3_prime_UTR_variant	4e-08	White blood cell count	30595370
				rs76210128	111775410	ANAPC1	ANAPC1	intron_variant	3e-148	Corneal resistance factor	32716492
				rs55913672	111776103	NA	ANAPC1	intron_variant	3e-12	Corneal resistance factor	33311554
				rs77797441	111781807	ANAPC1	ANAPC1	intron_variant	8e-12	Corneal resistance factor	31246245
				rs150279680	111782052	NA	ANAPC1	intron_variant	2e-08	Central corneal thickness (MTAG)	35446358
				rs150279680	111782052	NA	ANAPC1	intron_variant	5e-11	Corneal resistance factor (MTAG)	35446358
				rs375968322	111792212	NA	ANAPC1	intron_variant	1e-23	Heel bone mineral density	30048462
				rs2030500	111792748	NR	ANAPC1	intron_variant	2e-37	Intraocular pressure	32352494
				rs202110867	111792748	ANAPC1	ANAPC1	intron_variant	4e-14	Corneal hysteresis	31246245
				rs201128688	111808940	ANAPC1	ANAPC1	splice_region_variant	2e-09	Hemoglobin levels	32327693
				rs66739581	111823394	NA	ANAPC1	intron_variant	2e-09	Hemoglobin	34594039
				rs66739581	111823394	NA	ANAPC1	intron_variant	6e-20	Red blood cell count	30595370
				rs150954153	111824333	NA	ANAPC1	intron_variant	8e-90	Central corneal thickness (MTAG)	35446358
				rs150954153	111824333	NA	ANAPC1	intron_variant	3e-135	Corneal resistance factor (MTAG)	35446358
				rs75031626	111834218	NA	ANAPC1	intron_variant	8e-24	Heel bone mineral density	30595370
				rs7597495	111867433	NA	ANAPC1	intron_variant	6e-10	Facial morphology (segment 25)	33288918
				rs113773470	111873052	ANAPC1	ANAPC1	non_coding_transcript_exon_variant	1e-24	Heel bone mineral density	30598549
				rs111345639	111873420	NR	ANAPC1	intron_variant	2e-08	Intraocular pressure	32352494
				rs79835165	111886884	NA	ANAPC1 - EEF1E1P1	intergenic_variant	2e-10	Central corneal thickness (MTAG)	35446358
				rs79835165	111886884	NA	ANAPC1 - EEF1E1P1	intergenic_variant	2e-13	Corneal resistance factor (MTAG)	35446358
				rs4535048	111893828	NR	EEF1E1P1 - MERTK	intergenic_variant	3e-11	C-reactive protein levels	31900758
				rs7604403	111899075	MERTK	MERTK	intron_variant	3e-09	Coronary artery disease	33020668
				rs17174870	111907624	MERTK	MERTK	intron_variant	1e-08	Multiple sclerosis	21833088
				rs2871876	111914370	NA	MERTK	intron_variant	3e-10	Heel bone mineral density	30048462
				rs4264571	111916572	MERTK	MERTK	intron_variant	7e-10	Heel bone mineral density	30598549
				rs6755970	111932403	MERTK	MERTK	intron_variant	3e-08	Alanine aminotransferase levels	33547301
				rs112977309	111944614	NR	MERTK	intron_variant	1e-26	Corneal endothelial cell density	30894546
				rs10207726	111986683	NA	MERTK	intron_variant	2e-09	Systolic blood pressure	30595370
				rs542733750	111989361	NA	MERTK	intron_variant	1e-08	Diastolic blood pressure	34594039
				rs542733750	111989361	NA	MERTK	intron_variant	4e-09	Mean arterial pressure	34594039
				rs4519530	112001605	MERTK	MERTK	intron_variant	7e-17	Cluster headache	34184781
				rs10864895	112006817	NA	MERTK	intron_variant	1e-09	Alanine aminotransferase levels	34594039
				rs10864895	112006817	MERTK	MERTK	intron_variant	2e-11	Alanine aminotransferase levels	34315874
				rs10864895	112006817	MERTK	MERTK	intron_variant	3e-11	Aspartate aminotransferase levels	34315874
				rs28377357	112012144	NA	MERTK	intron_variant	9e-09	Corneal resistance factor	33311554
				rs28377357	112012144	MERTK	MERTK	intron_variant	3e-12	Systolic blood pressure	30224653
				rs57116599	112013222	MERTK	MERTK	intron_variant	1e-11	Multiple sclerosis	31604244
				rs57116599	112013222	MERTK	MERTK	intron_variant	1e-11	Haemorrhoidal disease	33888516
				rs11684321; rs3811640; rs11887259; rs11683409; rs10211152; rs10179948; rs3811638; rs4374383	112018173	NR	MERTK; No mapped genes; No mapped genes; No mapped genes; No mapped genes; No mapped genes; No mapped genes; No mapped genes	intron_variant; intron_variant; intron_variant; intron_variant; intron_variant; synonymous_variant; intron_variant; intron_variant	2e-31	Core binding factor acute myeloid leukemia	27903959
				rs11684321; rs3811640; rs11887259; rs11683409; rs10211152; rs10179948; rs3811638; rs4374383	112018173	NR	MERTK; No mapped genes; No mapped genes; No mapped genes; No mapped genes; No mapped genes; No mapped genes; No mapped genes	intron_variant; intron_variant; intron_variant; intron_variant; intron_variant; synonymous_variant; intron_variant; intron_variant	2e-18	Core binding factor acute myeloid leukemia	27903959
				rs55812028	112023392	MERTK	MERTK	intron_variant	4e-13	Appendicular lean mass	33097823
				rs35643003	112024687	NA	MERTK	intron_variant	1e-11	Heel bone mineral density	30595370
				rs6541998	112027660	MERTK	MERTK	intron_variant	9e-10	Aspartate aminotransferase levels	33547301
				rs13015619	112030888	MERTK	MERTK - TMEM87B	intergenic_variant	4e-11	Neutrophil percentage of white cells	32888494
				rs4848969	112031038	NA	MERTK - TMEM87B	intergenic_variant	2e-14	White blood cell count	30595370
				rs34589210	112037915	NR	MERTK - TMEM87B	intergenic_variant	7e-09	Type 2 diabetes	32541925
				rs4567941; rs6713344; rs4848979; rs4848980; rs11684476	112051642	NR	MERTK - TMEM87B; No mapped genes; No mapped genes; No mapped genes; No mapped genes	intron_variant; intron_variant; intron_variant; intron_variant; intergenic_variant	2e-15	Core binding factor acute myeloid leukemia	27903959
				rs4567941; rs6713344; rs4848979; rs4848980; rs11684476	112051642	NR	MERTK - TMEM87B; No mapped genes; No mapped genes; No mapped genes; No mapped genes	intron_variant; intron_variant; intron_variant; intron_variant; intergenic_variant	2e-14	Core binding factor acute myeloid leukemia	27903959
				rs36153567	112052567	NR	MERTK - TMEM87B	intron_variant	2e-15	Corneal endothelial cell density	30894546
				rs74677818	112065537	NR	TMEM87B	intron_variant	3e-09	Type 2 diabetes	32541925
				rs4849007	112098588	NA	TMEM87B	splice_region_variant	5e-12	Varicose veins	34594039
				rs7595574	112105094	TMEM87B	TMEM87B	intron_variant	2e-13	Neutrophil count	32888494
				rs9308669	112106792	NA	TMEM87B	intron_variant	5e-18	Neutrophil count	34594039
				rs7581849	112113153	TMEM87B	TMEM87B	intron_variant	9e-11	Systolic blood pressure	30578418
				rs6730057	112121167	NA	TMEM87B - FBLN7	intergenic_variant	1e-08	Neutrophil count	34469753
				rs4318395	112157553	FBLN7	FBLN7	intron_variant	3e-14	White blood cell count	32888494
				rs113858761	112160892	NR	FBLN7	intron_variant	3e-25	Corneal endothelial cell density	30894546
				rs4849047	112162642	NA	FBLN7	intron_variant	2e-14	Corneal resistance factor (MTAG)	35446358
				rs10864900	112171908	NA	FBLN7	intron_variant	3e-11	Central corneal thickness (MTAG)	35446358
				rs4550673	112183795	FBLN7	FBLN7	intron_variant	2e-08	HDL cholesterol levels	32203549
				rs4849051	112186006	NA	FBLN7	intron_variant	1e-10	Vertex-wise cortical thickness	34910505
				rs4848281	112187611	NA	FBLN7	3_prime_UTR_variant	3e-10	Vertex-wise sulcal depth	34910505
				rs10190845	112192944	FBLN7	FBLN7 - ZC3H8	intergenic_variant	1e-09	Fractures (vertebral)	29170203
				rs116189765	112204695	NR	FBLN7 - ZC3H8	intergenic_variant	6e-13	Aspartate aminotransferase levels	33462484
	4	2q31.1	2	rs573982927	170327267	MYO3B	MYO3B	intron_variant	4e-08	Sleep duration (> 10 hours)	33075057
				rs114428457	170415866	NR	MYO3B	intron_variant	2e-08	Protein quantitative trait loci (liver)	32778093
				rs13035033	170475778	MYO3B	MYO3B	intron_variant	5e-08	Hip index	34021172
				rs12692954	170492805	MYO3B	MYO3B	intron_variant	2e-09	Hip index	34021172
				rs6716011	170494170	NR	MYO3B	intron_variant	1e-11	Waist-to-hip ratio adjusted for BMI	30239722
				rs2083212	170497332	NR	MYO3B	intron_variant	1e-11	Waist-to-hip ratio adjusted for BMI	31669095
				rs2083212	170497332	MYO3B	MYO3B	intron_variant	5e-10	Waist-hip index	34021172
				rs2083212	170497332	MYO3B	MYO3B	intron_variant	5e-10	Waist-to-hip ratio adjusted for BMI	34021172
				rs7562756	170504133	NR	MYO3B	intron_variant	3e-09	Male-pattern baldness	30573740
				rs4668267	170504386	NR	MYO3B	intron_variant	6e-46	Lobe attachment (rater-scored or self-reported)	29198719
				rs35222429	170540665	NR	MYO3B	intron_variant	5e-09	Waist-to-hip ratio adjusted for BMI	31669095
				rs781693294	170542096	MYO3B	MYO3B	intron_variant	2e-10	Waist-hip index	34021172
				rs781693294	170542096	MYO3B	MYO3B	intron_variant	5e-08	Hip index	34021172
				rs781693294	170542096	MYO3B	MYO3B	intron_variant	2e-08	Waist-hip index	34021172
				rs781693294	170542096	MYO3B	MYO3B	intron_variant	2e-08	Waist-to-hip ratio adjusted for BMI	34021172
				rs781693294	170542096	MYO3B	MYO3B	intron_variant	2e-10	Waist-to-hip ratio adjusted for BMI	34021172
				rs6433219	170564615	NR	MYO3B	intron_variant	2e-16	Waist-to-hip ratio adjusted for BMI	30575882
				rs6433219	170564615	NR	MYO3B	intron_variant	5e-08	Waist-hip ratio	30575882
				rs6433219	170564615	MYO3B	MYO3B	intron_variant	3e-09	Waist-hip index	34021172
				rs6433219	170564615	MYO3B	MYO3B	intron_variant	2e-09	Waist-to-hip ratio adjusted for BMI	34021172
				rs6433219	170564615	NA	MYO3B	intron_variant	3e-14	Waist-hip ratio	30595370
				rs10198822	170679815	SP5	MYO3B - LINC01124	intron_variant	6e-100	Lobe attachment (rater-scored or self-reported)	29198719
				rs2080401	170684313	SP5	MYO3B - LINC01124	intron_variant	3e-08	Ear morphology	26105758
				rs2080401	170684313	SP5	MYO3B - LINC01124	intron_variant	1e-10	Lobe size	26105758
				rs2080401	170684313	SP5	MYO3B - LINC01124	intron_variant	9e-12	Lobe attachment	26105758
				rs6756973	170686063	SP5	MYO3B - LINC01124	intron_variant	7e-16	Lobe attachment (rater scored)	29198719
				rs6756973	170686063	SP5	MYO3B - LINC01124	intron_variant	1e-28	Lobe attachment (rater scored)	29198719
				rs13009323	170767905	LOC101926913	EIF2S2P4 - Y_RNA	intron_variant	4e-08	Age at first sexual intercourse	34211149
				rs754058	171036607	Intergenic	TLK1	intron_variant	6e-10	Self-reported math ability	30038396
				rs35900609	171037179	NR	TLK1	intron_variant	2e-13	Mean platelet volume	32888493
				rs12614580	171048006	NA	TLK1	intron_variant	3e-14	Serum total protein level	34594039
				rs2820082 x rs1991370	171059610	NR x NR	No mapped genes x TLK1	intergenic_variant x intron_variant	9e-11	Total PHF-tau (SNP x SNP interaction)	32450446
				rs1991370	171059610	NR	TLK1	intron_variant	2e-10	Platelet count	32888493
				rs930035	171084465	NA	TLK1	intron_variant	7e-11	C-reactive protein levels	35459240
				rs930036	171084508	TLK1, GAD1	TLK1	intron_variant	3e-19	Menopause (age at onset)	26414677
				rs10183486	171134461	TLK1	TLK1	intron_variant	2e-14	Menopause (age at onset)	22267201
				rs6433282	171183037	NR	TLK1	intron_variant	1e-10	C-reactive protein levels	31900758
				rs1978374	171297191	NR	TLK1 - METTL8	intergenic_variant	2e-08	Appendicular lean mass	31761296
				rs12995219	171297265	METTL8	TLK1 - METTL8	intergenic_variant	4e-10	Hip circumference adjusted for BMI	34021172
				rs13002867	171298866	NA	TLK1 - METTL8	intergenic_variant	1e-39	Height	30595370
				rs2032693	171301333	METTL8	TLK1 - METTL8	intergenic_variant	8e-13	Hip circumference adjusted for BMI	34021172
				rs6709008	171302796	METTL8	TLK1 - METTL8	intergenic_variant	2e-08	Hip circumference adjusted for BMI	34021172
				rs1019362	171307461	METTL8	TLK1 - METTL8	intergenic_variant	3e-09	Hip circumference adjusted for BMI	34021172
				rs2111459	171317753	METTL8	METTL8	3_prime_UTR_variant	2e-11	Appendicular lean mass	33097823
				rs13407631	171387543	METTL8	METTL8	intron_variant	5e-11	Hip circumference adjusted for BMI	34021172
				rs72880595	171397123	METTL8	METTL8	intron_variant	4e-08	Hip circumference adjusted for BMI	34021172
				rs62183540	171492752	NA	DAP3P2 - RPS15P4	intergenic_variant	5e-10	Lung function (FEV1/FVC)	30595370
				rs2058927	171496225	AC007969.4	DAP3P2 - RPS15P4	intergenic_variant	4e-11	Hip circumference adjusted for BMI	34021172
				rs66529480	171503385	AC007969.4	DAP3P2 - RPS15P4	intergenic_variant	7e-09	Hip index	34021172
				rs11680449	171513371	NR	DAP3P2 - RPS15P4	regulatory_region_variant	4e-09	Breast cancer	29059683
				rs2058928	171518134	AC007969.5	RPS15P4 - CYBRD1	intergenic_variant	2e-08	Hip circumference adjusted for BMI	34021172
				rs72884306	171519276	NR	RPS15P4 - CYBRD1	intergenic_variant	2e-12	Waist-to-hip ratio adjusted for BMI	31669095
				rs72884306	171519276	AC007969.5	RPS15P4 - CYBRD1	intergenic_variant	1e-11	Waist-hip index	34021172
				rs72884306	171519276	AC007969.5	RPS15P4 - CYBRD1	intergenic_variant	9e-12	Waist-to-hip ratio adjusted for BMI	34021172
				rs7585974	171520702	NR	RPS15P4 - CYBRD1	intergenic_variant	2e-13	Waist-to-hip ratio adjusted for BMI	30239722
				rs570766464	171523734	CYBRD1	CYBRD1	intron_variant	2e-09	Waist-hip index	34021172
				rs570766464	171523734	CYBRD1	CYBRD1	intron_variant	2e-09	Waist-to-hip ratio adjusted for BMI	34021172
				rs151054210	171524977	CYBRD1	CYBRD1	intron_variant	4e-13	Pulse pressure	30224653
				rs56412116	171542047	CYBRD1	CYBRD1	intron_variant	4e-16	Hip circumference adjusted for BMI	34021172
				rs10171386	171542540	CYBRD1	CYBRD1	intron_variant	2e-11	Hip circumference adjusted for BMI	34021172
				rs968379	171544540	NR	CYBRD1	intron_variant	6e-09	Appendicular lean mass	31761296
				rs55877758	171552520	NA	CYBRD1	intron_variant	6e-13	Waist-hip ratio	30595370
				rs17288588	171553676	CYBRD1	CYBRD1	intron_variant	2e-11	Heel bone mineral density	30598549
				rs17288588	171553676	NA	CYBRD1	intron_variant	3e-13	Heel bone mineral density	30595370
				rs1047255	171555498	NA	CYBRD1	3_prime_UTR_variant	9e-10	Pulse pressure	34594039
				rs7585194	171556106	NA	CYBRD1	3_prime_UTR_variant	7e-14	Corneal resistance factor (MTAG)	35446358
				rs191516412	171558509	NR	CYBRD1 - RPL21P38	intergenic_variant	5e-16	Appendicular lean mass	31761296
				rs543738925	171560024	NA	CYBRD1 - RPL21P38	intergenic_variant	1e-16	Weight	34594039
				rs56372408	171560293	CYBRD1	CYBRD1 - RPL21P38	regulatory_region_variant	1e-09	Body fat distribution (arm fat ratio)	30664634
				rs56372408	171560293	CYBRD1	CYBRD1 - RPL21P38	regulatory_region_variant	3e-12	Body fat distribution (arm fat ratio)	30664634
				rs56372408	171560293	NR	CYBRD1 - RPL21P38	regulatory_region_variant	8e-13	Appendicular lean mass	31761296
				rs56228832	171560300	NR	CYBRD1 - RPL21P38	regulatory_region_variant	3e-08	Fat-free mass	30593698
				rs56228832	171560300	NR	CYBRD1 - RPL21P38	regulatory_region_variant	8e-17	Fat-free mass	30593698
				rs56228832	171560300	NR	CYBRD1 - RPL21P38	regulatory_region_variant	2e-23	Fat-free mass	30593698
				rs55852614	171560359	CYBRD1	CYBRD1 - RPL21P38	downstream_gene_variant	3e-73	Appendicular lean mass	33097823
				rs2542932	171560482	CYBRD1	CYBRD1 - RPL21P38	intergenic_variant	2e-08	Asthma (childhood onset)	34022066
				rs55638996	171560564	CYBRD1	CYBRD1 - RPL21P38	intergenic_variant	1e-18	Hip circumference adjusted for BMI	34021172
				rs59895307	171565436	CYBRD1	CYBRD1 - RPL21P38	intergenic_variant	8e-09	Hip circumference adjusted for BMI	34021172
				rs11675683	171568284	NA	CYBRD1 - RPL21P38	regulatory_region_variant	4e-08	Breast cancer	32887889
				rs2356787	171571778	CYBRD1	CYBRD1 - RPL21P38	intergenic_variant	6e-10	Hip circumference adjusted for BMI	34021172
				rs10930482	171573607	NR	CYBRD1 - RPL21P38	regulatory_region_variant	1e-08	Appendicular lean mass	31761296
				rs56026672	171577340	RPL21P38	CYBRD1 - RPL21P38	intergenic_variant	1e-09	Waist-hip index	34021172
				rs56026672	171577340	RPL21P38	CYBRD1 - RPL21P38	intergenic_variant	4e-10	Waist-to-hip ratio adjusted for BMI	34021172
				rs113582773	171577502	RPL21P38	CYBRD1 - RPL21P38	intergenic_variant	9e-19	Hip circumference adjusted for BMI	34021172
				rs7694980 x rs1399955	171595209	NR x NR	No mapped genes x RPL21P38 - DYNC1I2	intergenic_variant x intergenic_variant	9e-10	Total PHF-tau (SNP x SNP interaction)	32450446
				rs66506686	171603101	RPL21P38	RPL21P38 - DYNC1I2	intergenic_variant	3e-12	Hip circumference adjusted for BMI	34021172
				rs6723309	171608822	RPL21P38	RPL21P38 - DYNC1I2	intergenic_variant	1e-09	Hip circumference adjusted for BMI	34021172
				rs72888032	171615318	RPL21P38	RPL21P38 - DYNC1I2	regulatory_region_variant	4e-08	Hip circumference adjusted for BMI	34021172
				rs62181736	171664915	NA	RPL21P38 - DYNC1I2	intergenic_variant	8e-12	Height	30595370
				rs7600835	171665317	NR	RPL21P38 - DYNC1I2	intergenic_variant	2e-08	Smoking initiation (ever regular vs never regular)	30643251
				rs7600835	171665317	NR	RPL21P38 - DYNC1I2	intergenic_variant	2e-09	Smoking initiation (ever regular vs never regular) (MTAG)	30643251
				rs6757773	171693120	NA	DYNC1I2	intron_variant	1e-08	Diastolic blood pressure	34594039
				rs312925	171707412	NR	DYNC1I2	intron_variant	3e-11	Body mass index	31669095
				rs312924	171707511	NA	DYNC1I2	intron_variant	5e-11	Body mass index	30595370
				rs145018899	171759913	NA	DYNC1I2 - SLC25A12	intergenic_variant	6e-10	Educational attainment (years of education)	30038396
				rs2271758	171844647	NR	SLC25A12	intron_variant	1e-09	Retinal nerve fibre layer thickness or ganglion cell inner plexiform layer thickness (MTAG)	33979322
				rs2271758	171844647	NR	SLC25A12	intron_variant	1e-09	Retinal nerve fibre layer (RNFL) thickness	33979322
				rs9784123	171928495	HAT1	HAT1, SLC25A12	intron_variant	3e-08	Cognitive ability, years of educational attainment or schizophrenia (pleiotropy)	31374203
				rs62182438	171940254	NR	SLC25A12, HAT1	intron_variant	1e-08	Type 2 diabetes	32541925
				rs2165934	171955818	Intergenic	HAT1, SLC25A12	intron_variant	2e-13	Highest math class taken (MTAG)	30038396
				rs56133507	171961945	Intergenic	HAT1, SLC25A12	intron_variant	2e-17	Educational attainment (MTAG)	30038396
				rs72890842	171978369	NR	SLC25A12, HAT1	intron_variant	7e-16	Myopia (age of diagnosis)	29808027
				rs17428076	171987022	DYNC1I2, SLC25A12, HAT1, METAP1D	SLC25A12	intron_variant	2e-39	Refractive error	32231278
				rs17428076	171987022	NA	SLC25A12	intron_variant	6e-17	Educational attainment (years of education)	30038396
				rs17428076	171987022	NR	SLC25A12	intron_variant	3e-10	Noncognitive aspects of educational attainment	33414549
				rs17428076	171987022	HAT1, METAP1D	SLC25A12	intron_variant	3e-15	Myopia	27182965
				rs17428076	171987022	HAT1, METAP1D	SLC25A12	intron_variant	3e-16	Spherical equivalent or myopia (age of diagnosis)	29808027
				rs7598246	172001452	NA	METAP1D	intron_variant	5e-08	Reaction time	32895543
				rs7598246	172001452	METAP1D	METAP1D	intron_variant	4e-08	Reaction time	29844566
				rs62183808	172015170	NR	METAP1D	intron_variant	1e-08	Spherical equivalent	32352494
				rs10930502	172025679	NR	METAP1D	intron_variant	2e-09	Body fat percentage	30593698
				rs10930502	172025679	NA	METAP1D	intron_variant	3e-13	Body mass index	30239722
				rs10930502	172025679	NA	METAP1D	intron_variant	3e-13	Body mass index	30239722
				rs148913951	172036282	NR	METAP1D	intron_variant	1e-09	Low myopia vs hyperopia	33830181
	5	3q23	3	rs7626226	138515734	NR	CEP70	intron_variant	4e-10	Bioavailable testosterone levels	32042192
				rs10804658	138614540	NR	FAIM	intron_variant	1e-09	Waist-to-hip ratio adjusted for BMI	31669095
				rs641320	138629115	NA	FAIM	missense_variant	6e-13	Serum levels of protein FAIM	35078996
				rs493152	138687828	NR	PIK3CB	intron_variant	4e-08	Waist circumference adjusted for body mass index	31669095
				rs10706809	138702105	PIK3CB	PIK3CB	intron_variant	8e-11	Mean platelet volume	32888494
				rs388649	138777967	NR	PIK3CB, GAPDHP39	non_coding_transcript_exon_variant	6e-10	Intrinsic epigenetic age acceleration	31738745
				rs149005978	138783216	NR	PIK3CB	intron_variant	2e-11	3-hydroxypropylmercapturic acid levels in smokers	26053186
				rs9868355	138812239	NR	PIK3CB	intron_variant	8e-14	Mean platelet volume	32888493
				rs9873179	138848952	NR	PIK3CB - ATP5MC1P3	intergenic_variant	5e-16	Mean platelet volume	32888493
				rs9879628	138874778	NA	PIK3CB - ATP5MC1P3	regulatory_region_variant	5e-10	Platelet count	32888494
				rs68094276	138877750	NR	PIK3CB - ATP5MC1P3	regulatory_region_variant	3e-13	Platelet count	32888493
				rs9809657	138887129	NR	PIK3CB - ATP5MC1P3	regulatory_region_variant	3e-14	Platelet count	32888493
				rs67386737	138919915	NA	ATP5MC1P3 - LINC01391	intergenic_variant	2e-08	Platelet count	34594039
				rs68035927	138930819	NR	ATP5MC1P3 - LINC01391	intergenic_variant	4e-12	Male-pattern baldness	30573740
				rs112458845	138956899	FOXL2	FOXL2NB - PRR23A	intergenic_variant	2e-09	Eyebrow thickness	30248107
				rs112458845	138956899	FOXL2	FOXL2NB - PRR23A	intergenic_variant	4e-10	Eyebrow thickness	26926045
				rs9809852	138977597	NR	FOXL2NB - PRR23A	intergenic_variant	5e-11	Brain morphology (MOSTest)	32665545
				rs9809852	138977597	NA	FOXL2NB - PRR23A	intergenic_variant	7e-59	Vertex-wise sulcal depth	34910505
				rs9809852	138977597	NA	FOXL2NB - PRR23A	intergenic_variant	1e-17	Vertex-wise cortical surface area	34910505
				rs9809852	138977597	NA	FOXL2NB - PRR23A	intergenic_variant	5e-11	Brain shape (segment 7)	33821002
				rs9809852	138977597	NA	FOXL2NB - PRR23A	intergenic_variant	2e-27	Vertex-wise cortical thickness	34910505
				rs9809852	138977597	NR	FOXL2NB - PRR23A	intergenic_variant	1e-17	Cortical thickness	34560273
				rs9809852	138977597	NR	FOXL2NB - PRR23A	intergenic_variant	1e-17	Cortical surface area	34560273
				rs1511412	138994862	FOXL2, LOC389151	FOXL2NB - PRR23A	regulatory_region_variant	2e-13	Keloid	20711176
				rs1511412	138994862	NA	FOXL2NB - PRR23A	regulatory_region_variant	1e-43	Balding type 1	30595370
				rs6772287	139003089	CEP70, FAIM, FOXL2, FOXL2NB, PIK3CB, PRR23A, PRR23B, PRR23C	FOXL2NB - PRR23A	intergenic_variant	3e-19	Male-pattern baldness	28196072
				rs6788232	139003779	COPB2	FOXL2NB - PRR23A	intergenic_variant	1e-15	Male-pattern baldness	29146897
				rs1553877	139004984	NR	PRR23A	3_prime_UTR_variant	2e-35	Male-pattern baldness	30573740
				rs646315	139123862	NA	MRPS22, BPESC1	intron_variant	4e-12	Keloid	32514122
				rs646315	139123862	NA	MRPS22, BPESC1	intron_variant	5e-10	Keloid	34594039
				rs646315	139123862	NA	MRPS22, BPESC1	intron_variant	2e-09	Keloid	34594039
				rs112071820	139130269	NR	MRPS22	intron_variant	2e-13	Mucinous ovarian carcinoma	28346442
				rs140701484	139171721	NR	MRPS22	intron_variant	1e-08	3-hydroxypropylmercapturic acid levels in smokers	26053186
				rs7638110	139185143	MRPS22	MRPS22	intron_variant	5e-08	Obesity-related traits	22013104
				rs12633011	139220153	PISRT1	MRPS22	intron_variant	2e-14	Eye morphology	33593615
				rs12633011	139220153	PISRT1	MRPS22	intron_variant	2e-08	Upper cheek morphology	33593615
				rs539857911	139258901	NR	MRPS22	intron_variant	2e-09	Male-pattern baldness	30573740
				rs13087765	139267141	NR	MRPS22	intron_variant	3e-23	Male-pattern baldness	30573740
				rs9866054	139278846	MRPS22, FOXL2	MRPS22	intron_variant	5e-13	Lobe attachment (rater scored)	29198719
				rs77438261	139279109	NR	MRPS22	intron_variant	1e-08	Male-pattern baldness	28196072
				rs12695694	139281616	MRPS22, FOXL2	MRPS22	intron_variant	2e-18	Lobe attachment (rater scored)	29198719
				rs12695694	139281616	MRPS22, FOXL2	MRPS22	intron_variant	3e-49	Lobe attachment (rater-scored or self-reported)	29198719
				rs9853827	139283351	NR	MRPS22	intron_variant	2e-30	Male-pattern baldness	30573740
				rs10212419	139286078	FOXL2, MRPS22	MRPS22	intron_variant	2e-11	Ear morphology	26105758
				rs10212419	139286078	MRPS22, FOXL2	MRPS22	intron_variant	3e-14	Lobe size	26105758
				rs6802174	139287822	NR	MRPS22	intron_variant	3e-10	Male-pattern baldness	28196072
				rs1873665	139296455	NR	MRPS22	intron_variant	3e-14	Male-pattern baldness	30573740
				rs4894405	139302297	NA	MRPS22	intron_variant	9e-13	Facial wrinkles (under eye)	35421404
				rs10935316	139307597	NA	MRPS22	intron_variant	4e-11	Male-pattern baldness	28272467
				rs6439846	139310129	NR	MRPS22	intron_variant	1e-87	Male-pattern baldness	30573740
				rs17315501	139310834	MRPS22	MRPS22	intron_variant	4e-08	Offspring birth weight	31043758
				rs7642536	139313491	NR	MRPS22	intron_variant	1e-34	Male-pattern baldness	28196072
				rs7642536	139313491	PRR23C, MRPS22	MRPS22	intron_variant	3e-09	Male-pattern baldness	27182965
				rs7642536	139313491	COPB2	MRPS22	intron_variant	2e-21	Male-pattern baldness	29146897
				rs7642536	139313491	NA	MRPS22	intron_variant	2e-71	Balding type 1	30595370
				rs7645307	139439157	NR	COPB2 - RBP2	intron_variant	2e-30	Adolescent idiopathic scoliosis	30019117
	6	4q28.1	4	rs142200419	126402153	MIR2054	NA	intergenic_variant	5e-09	Airway imaging phenotypes	26030696
				rs62321667	126527797	MIR2054	NA - RBM48P1	intron_variant	2e-15	Heel bone mineral density	30598549
				rs17274880	126939204	INTU	NA - Y_RNA	regulatory_region_variant	2e-08	Facial morphology	31763980
				rs56049331	127005360	INTU	NA - Y_RNA	intergenic_variant	2e-09	Facial morphology	31763980
				rs12504954	127027041	INTU	NA - Y_RNA	intergenic_variant	3e-10	Facial morphology	31763980
				rs140291958	127625245	NR	INTU	intron_variant	2e-28	Mean corpuscular hemoglobin	32888493
				rs140291958	127625245	NR	INTU	intron_variant	2e-28	Mean corpuscular volume	32888493
				rs140291958	127625245	NA	INTU	intron_variant	3e-17	Mean corpuscular hemoglobin	34594039
				rs140291958	127625245	NA	INTU	intron_variant	8e-17	Mean corpuscular volume	34594039
				rs140291958	127625245	NA	INTU	intron_variant	7e-27	Mean corpuscular hemoglobin	30595370
				rs181743661	127647811	INTU	INTU	intron_variant	3e-09	Mean corpuscular hemoglobin	27863252
				rs181743661	127647811	INTU	INTU	intron_variant	5e-09	Mean corpuscular volume	27863252
				rs181743661	127647811	NR	INTU	intron_variant	8e-26	Mean corpuscular volume	32888493
				rs4834214	127731072	NA	SLC25A31	intron_variant	4e-11	Lung function (FVC)	30595370
				rs75530256	127789418	HSPA4L	HSPA4L	intron_variant	1e-09	High light scatter reticulocyte percentage of red cells	32888494
				rs146163318	127869642	NA	HSPA4L - PLK4	intergenic_variant	4e-09	Red blood cell count	30595370
				rs141430271	127878475	NR	HSPA4L - PLK4	intergenic_variant	4e-31	Mean corpuscular hemoglobin	32888493
				rs3811741	127882004	NR	PLK4	intron_variant	2e-09	Insulin-like growth factor 1 levels	33462484
				rs72083741	128065248	NA	LARP1B	intron_variant	4e-19	Serum alkaline phosphatase levels	34594039
				rs148060340	128082220	LARP1B	LARP1B	synonymous_variant	1e-10	Mean spheric corpuscular volume	32888494
				rs4834232	128103118	NR	LARP1B	intron_variant	9e-09	Type 2 diabetes	32541925
				rs67868208	128110416	LARP1B	LARP1B	intron_variant	1e-13	Serum alkaline phosphatase levels	33547301
				rs62334584	128110633	NR	LARP1B	intron_variant	3e-11	Sex hormone-binding globulin levels	32042192
				rs62334584	128110633	NR	LARP1B	intron_variant	6e-16	Sex hormone-binding globulin levels adjusted for BMI	32042192
				rs3733321	128122459	NR	LARP1B	intron_variant	2e-08	Sex hormone-binding globulin levels adjusted for BMI	32042192
				rs151051122	128134000	NA	LARP1B	intron_variant	1e-13	Serum albumin levels	34594039
				rs13109814	128168289	LARP1B	LARP1B	intron_variant	8e-15	Liver enzyme levels (alkaline phosphatase)	33972514
				rs143778001	128177881	LARP1B	LARP1B	intron_variant	3e-27	Mean corpuscular hemoglobin	32888494
				rs143778001	128177881	LARP1B	LARP1B	intron_variant	8e-25	Mean corpuscular volume	32888494
				rs12509379	128258303	NR	LARP1B - PGRMC2	intergenic_variant	3e-08	Type 2 diabetes	32541925
				rs77611224	128306129	NR	LINC02615	intron_variant	2e-23	Red cell distribution width	32888493
				rs77611224	128306129	NR	LINC02615	intron_variant	6e-21	Red cell distribution width	32888493
				rs77611224	128306129	RP11-420A23.1	LINC02615	intron_variant	1e-09	Mean reticulocyte volume	32888494
				rs77611224	128306129	RP11-420A23.1	LINC02615	intron_variant	7e-19	Red cell distribution width	32888494
				rs77611224	128306129	NA	LINC02615	intron_variant	1e-20	Red cell distribution width	30595370
				rs141332233	128330896	RP11-420A23.1	LINC02615	intron_variant	1e-09	High light scatter reticulocyte count	32888494
				rs141332233	128330896	RP11-420A23.1	LINC02615	intron_variant	3e-12	Reticulocyte count	32888494
				rs141332233	128330896	RP11-420A23.1	LINC02615	intron_variant	4e-12	Reticulocyte fraction of red cells	32888494
	7	4q31.3	4	rs113745272	150264912	NA	LRBA	3_prime_UTR_variant	2e-16	Serum alkaline phosphatase levels	34594039
				rs2290846	150277928	NA	LRBA	missense_variant	2e-08	Cholelithiasis	34594039
				rs2290846	150277928	NR	LRBA	missense_variant	1e-18	Neutrophil count	32888493
				rs2290846	150277928	NR	LRBA	missense_variant	2e-18	Neutrophil count	32888493
				rs2290846	150277928	NA	LRBA	missense_variant	3e-11	Vertex-wise sulcal depth	34910505
				rs2290846	150277928	NA	LRBA	missense_variant	1e-36	Cholelithiasis	34594039
				rs2290846	150277928	NA	LRBA	missense_variant	2e-12	Cholecystitis	34594039
				rs2290846	150277928	NA	LRBA	missense_variant	5e-10	Blood urea nitrogen levels	34594039
				rs2290846	150277928	LRBA	LRBA	missense_variant	3e-18	Serum alkaline phosphatase levels	33547301
				rs2290846	150277928	NA	LRBA	missense_variant	3e-12	Neutrophil count	34594039
				rs2290846	150277928	LRBA	LRBA	missense_variant	2e-26	Liver enzyme levels (alkaline phosphatase)	33972514
				rs2290846	150277928	NA	LRBA	missense_variant	4e-10	White blood cell count	34594039
				rs2290846	150277928	LRBA	LRBA	missense_variant	1e-13	Neutrophil count	32888494
				rs2290846	150277928	LRBA	LRBA	missense_variant	5e-27	Gallstone disease	30504769
				rs2290846	150277928	LRBA	LRBA	missense_variant	1e-13	White blood cell count	32888494
				rs2290846	150277928	NA	LRBA	missense_variant	3e-10	Lung function (FVC)	30595370
				rs17588356	150289525	NA	LRBA	intron_variant	4e-11	White blood cell count	30595370
				rs1960918	150301114	LRBA	LRBA	intron_variant	2e-08	Helix rolling	26105758
				rs1960918	150301114	LRBA	LRBA	intron_variant	4e-08	Ear morphology	26105758
				rs12711271	150338612	NR	LRBA	intron_variant	1e-25	Lobe attachment (rater-scored or self-reported)	29198719
				rs13145548	150350300	NA	LRBA	intron_variant	3e-08	Triglycerides to total lipids ratio in large LDL	35213538
				rs6823767	150373933	LRBA	LRBA	intron_variant	4e-10	Systolic blood pressure	30224653
				rs6823767	150373933	NA	LRBA	intron_variant	3e-09	Systolic blood pressure	30595370
				rs6817572	150382166	NA	LRBA	intron_variant	5e-08	Cholesterol to total lipids ratio in very small VLDL	35213538
				rs6817572	150382166	NA	LRBA	intron_variant	3e-08	Triglycerides to total lipids ratio in very small VLDL	35213538
				rs12511109	150440593	NA	LRBA	intron_variant	2e-08	Mean arterial pressure	34594039
				rs62344660	150452488	NR	LRBA	intron_variant	2e-10	Lobe attachment (rater-scored or self-reported)	29198719
				rs7674861	150556729	NR	LRBA	intron_variant	3e-08	Lobe attachment (rater-scored or self-reported)	29198719
				rs70941419	150636159	NR	LRBA	intron_variant	4e-09	Gamma glutamyl transferase levels	33462484
				rs112842947	150730679	NR	LRBA	intron_variant	2e-09	Aspartate aminotransferase levels	33462484
				rs112842947	150730679	NA	LRBA	intron_variant	6e-09	Aspartate aminotransferase levels	34594039
				rs28521457	150759175	LRBA	LRBA	intron_variant	5e-09	Drug-induced hepatocellular liver injury	28043905
				rs112580639	151057960	NR	AK4P6 - RPS3A	intergenic_variant	4e-08	Gut microbiota relative abundance (bacterial taxa)	31519223
				rs6816467	151062999	NR	AK4P6 - RPS3A	intergenic_variant	1e-08	C-reactive protein levels	31900758
				rs147762399	151109188	NR	SH3D19	intron_variant	4e-09	Prostate cancer	33398198
				rs7655373	151323166	NA	SH3D19	intron_variant	1e-10	White blood cell count	34594039
				rs113613982	151342251	RP11-731D1.4	FAM160A1-DT	intron_variant	1e-10	Neutrophil count	32888494
				rs11735310	151366770	NR	FAM160A1-DT	intergenic_variant	3e-09	Intelligence	29942086
				rs4696256	151370280	NR	FAM160A1-DT	intergenic_variant	5e-22	White blood cell count	32888493
				rs4696257	151370537	NR	FAM160A1-DT	intergenic_variant	1e-08	Cognitive aspects of educational attainment	33414549
				rs4519779	151380033	NR	FAM160A1-DT	intergenic_variant	4e-24	White blood cell count	32888493
				rs62327196	151404233	NA	FAM160A1-DT	regulatory_region_variant	5e-24	Platelet count	34594039
				rs2709821	151421038	NA	FAM160A1	intron_variant	2e-11	White blood cell count	30595370
				rs2724564	151428810	NR	FAM160A1	intron_variant	6e-46	Platelet count	32888493
				rs2724564	151428810	NR	FAM160A1	intron_variant	6e-47	Platelet count	32888493
				rs2724564	151428810	NA	FAM160A1	intron_variant	3e-16	Platelet count	34469753
				rs57129396	151443617	FAM160A1	FAM160A1	intron_variant	2e-12	Platelet count	27863252
				rs112946935	151451807	FAM160A1	FHIP1A	intron_variant	2e-22	Appendicular lean mass	33097823
				rs4479686	151478172	NA	FAM160A1	intron_variant	2e-21	Height	30595370
				rs11450043	151495626	FAM160A1	FAM160A1	intron_variant	4e-10	Plateletcrit	27863252
				rs113966280	151509760	NA	FAM160A1	intron_variant	2e-12	Height	34594039
				rs6535803	151520762	FAM160A1	FAM160A1	intron_variant	4e-13	White blood cell count	32888494
				rs10711474	151531505	FAM160A1	FAM160A1	intron_variant	1e-26	Plateletcrit	32888494
				rs10711474	151531505	FAM160A1	FAM160A1	intron_variant	3e-27	Platelet count	32888494
				rs6825241	151622631	NR	FAM160A1	intron_variant	5e-15	Leisure sedentary behaviour (television watching)	32317632
				rs4696278	151637826	Intergenic	FAM160A1	intron_variant	5e-15	Self-reported math ability	30038396
				rs6816002	151668287	Intergenic	FAM160A1	3_prime_UTR_variant	5e-17	Self-reported math ability (MTAG)	30038396
				rs6816002	151668287	Intergenic	FAM160A1	3_prime_UTR_variant	6e-12	Highest math class taken (MTAG)	30038396
				rs6535809	151671781	NR	GATB	intron_variant	7e-13	Intelligence	29942086
				rs6535809	151671781	NR	GATB	intron_variant	1e-11	Cognitive aspects of educational attainment	33414549
				rs6535809	151671781	Intergenic	GATB	intron_variant	5e-15	Cognitive performance (MTAG)	30038396
				rs6535809	151671781	Intergenic	GATB	intron_variant	7e-12	Cognitive performance	30038396
				rs6813516	151673255	NA	GATB	non_coding_transcript_exon_variant	1e-09	Verbal-numerical reasoning	32895543
				rs6840360	151682879	PET112	GATB	intron_variant	7e-12	Intelligence (MTAG)	29326435
				rs6823423	151683571	Intergenic	GATB	intron_variant	4e-09	Educational attainment (MTAG)	30038396
				rs4696105	151685550	NA	GATB	intron_variant	2e-08	Serum alkaline phosphatase levels	34594039
				rs4696108	151685823	NR	GATB	intron_variant	2e-10	Intelligence	29942086
				rs28608075	151712969	NA	GATB	intron_variant	1e-08	Smoking status (current vs never)	33082346
				rs12506000	151749613	PET112	GATB	intron_variant	3e-08	Hip circumference adjusted for BMI	34021172
	8	5p15.1	5	rs3845281	14610025	ANKH	OTULINL	intron_variant	2e-11	Type 2 diabetes	30297969
				rs250438	14688308	NA	OTULIN	intron_variant	1e-54	Citrate levels	35213538
				rs77665773	14700894	NR	OTULIN - ANKH	regulatory_region_variant	1e-08	Hay fever and/or eczema	31361310
				rs77665773	14700894	NR	OTULIN - ANKH	regulatory_region_variant	3e-10	Allergic disease (asthma, hay fever or eczema)	31361310
				rs112403360	14724304	NA	ANKH	intron_variant	2e-09	Alzheimer	35379992
				rs153920	14748447	NA	ANKH	intron_variant	1e-09	Height	30595370
				rs146886108	14751196	ANKH	ANKH	missense_variant	4e-08	Type 2 diabetes (time to event)	32589924
				rs146886108	14751196	ANKH	ANKH	missense_variant	8e-13	Type 2 diabetes	30297969
				rs146886108	14751196	NA	ANKH	missense_variant	2e-12	Glucose levels	34594039
				rs146886108	14751196	NR	ANKH	missense_variant	3e-18	Serum phosphate levels	33462484
				rs146886108	14751196	NR	ANKH	missense_variant	9e-13	Blood glucose levels	33462484
				rs146886108	14751196	NR	ANKH	missense_variant	1e-30	Glycated hemoglobin levels	33462484
				rs146886108	14751196	NA	ANKH	missense_variant	2e-31	Hemoglobin A1c levels	34594039
				rs146886108	14751196	NR	ANKH	missense_variant	2e-31	Type 2 diabetes	32541925
				rs146886108	14751196	ANKH	ANKH	missense_variant	4e-09	Type 2 diabetes	30054458
				rs146886108	14751196	NA	ANKH	missense_variant	8e-51	Hemoglobin A1c levels	34226706
				rs146886108	14751196	NA	ANKH	missense_variant	1e-15	Blood glucose levels	34226706
				rs146886108	14751196	NA	ANKH	missense_variant	1e-10	Diabetes mellitus (UKB data field 2443)	34737426
				rs146886108	14751196	NA	ANKH	missense_variant	2e-22	Serum phosphate levels	34226706
				rs146886108	14751196	NR	ANKH	missense_variant	2e-31	Type 2 diabetes	32541925
				rs17250977	14753636	ANKH	ANKH	intron_variant	2e-11	Type 2 diabetes	30297969
				rs17250977	14753636	NR	ANKH	intron_variant	1e-10	Serum phosphate levels	33462484
				rs6885132	14767983	ANKH	ANKH	intron_variant	3e-09	Type 2 diabetes	32499647
				rs6885132	14767983	ANKH	ANKH	intron_variant	2e-08	Type 2 diabetes	30297969
				rs6885132	14767983	NA	ANKH	intron_variant	5e-09	Type 2 diabetes	34594039
				rs6885132	14767983	NA	ANKH	intron_variant	3e-13	Type 2 diabetes	30595370
				rs76549217	14768657	ANKH	ANKH	non_coding_transcript_exon_variant	3e-10	Type 2 diabetes	30297969
				rs76549217	14768657	NR	ANKH	non_coding_transcript_exon_variant	1e-11	Glycated hemoglobin levels	33462484
				rs116017108	14773208	NR	ANKH	intron_variant	8e-12	Protein quantitative trait loci (liver)	32778093
				rs116017108	14773208	NR	ANKH	intron_variant	1e-10	Protein quantitative trait loci (liver)	32778093
				rs10066322	14800567	NR	ANKH	intron_variant	4e-11	Glycated hemoglobin levels	33462484
				rs31916	14814774	NR	ANKH	intron_variant	4e-10	Intraocular pressure	32352494
				rs31916	14814774	ANKH	ANKH	intron_variant	8e-19	Glaucoma (primary open-angle)	33627673
				rs368503	14820308	ANKH	ANKH	intron_variant	5e-15	Intraocular pressure	29785010
				rs31918	14820818	ANKH	ANKH	intron_variant	1e-12	Intraocular pressure	30054594
				rs31918	14820818	ANKH	ANKH	intron_variant	6e-10	Glaucoma	30054594
				rs76325372	14837223	ANKH	ANKH	intron_variant	7e-13	Glaucoma (primary open-angle)	29891935
				rs76325372	14837223	ANKH	ANKH	intron_variant	3e-12	Intraocular pressure	31959993
				rs76325372	14837223	ANKH	ANKH	intron_variant	2e-08	Glaucoma	31959993
				rs1061813	14847222	ANKH	ANKH	intron_variant	3e-09	Type 2 diabetes	30054458
				rs61394862	14850985	ANKH	ANKH	intron_variant	4e-10	Glaucoma	30054594
				rs2921604	14867839	ANHK	ANKH	intron_variant	4e-25	Metabolite levels (small molecules and protein measures)	27005778
				rs10073421	14870497	NA	ANKH	3_prime_UTR_variant	4e-125	Citrate levels	35213538
				rs835154	14876460	ANKH	UQCRBP3 - HNRNPKP5	intergenic_variant	1e-10	Blood metabolite levels	24816252
				rs835115	14957738	NA	HNRNPKP5 - SEPHS2P1	regulatory_region_variant	6e-13	Height	30595370
				rs303343	15312444	MIR4637, FBXL7	LINC02149 - MARK2P5	intergenic_variant	4e-09	Systolic blood pressure	27841878
				rs17195079 x rs1447276	15364375	NR x NR	No mapped genes x LINC02149 - MARK2P5	intron_variant x intergenic_variant	4e-08	Total PHF-tau (SNP x SNP interaction)	32450446
				rs16867528	15607339	LOC402198, LOC391741	FBXL7, CTD-2350J17.1	non_coding_transcript_exon_variant	2e-08	Diisocyanate-induced asthma	25918132
	9	6q21	6	rs72613227	105872896	PRDM1	NA - RN7SKP211	intron_variant	4e-11	Diastolic blood pressure	30224653
				rs6913325	105930134	PRDM1	RN7SKP211 - PRDM1	intergenic_variant	3e-08	Triglyceride levels	32203549
				rs6568421	105987150	PRDM1	RN7SKP211 - PRDM1	regulatory_region_variant	4e-08	Crohn	21102463
				rs72941618	106008006	NR	PRDM1	intron_variant	1e-09	Male-pattern baldness	30573740
				rs4946717	106026874	NR	PRDM1	intron_variant	4e-22	Inflammatory bowel disease	26192919
				rs4946717	106026874	intergenic	PRDM1	intron_variant	1e-21	Chronic inflammatory diseases (ankylosing spondylitis, Crohn	26974007
				rs28701841	106082455	PRDM1	PRDM1, ATG5	intron_variant	6e-10	Chronic inflammatory diseases (ankylosing spondylitis, Crohn	26974007
				rs58550282	106115397	NR	ATG5	intron_variant	2e-17	Lymphocyte counts	32888493
				rs58550282	106115397	NA	ATG5	intron_variant	3e-17	Lymphocyte counts	32888494
				rs58550282	106115397	NA	ATG5	intron_variant	1e-09	Lymphocyte percentage of white cells	32888494
				rs548234	106120159	PRDM1	ATG5	intron_variant	6e-39	Systemic lupus erythematosus	33272962
				rs548234	106120159	PRDM1, ATG5	ATG5	intron_variant	5e-12	Systemic lupus erythematosus	19838193
				rs802791	106121395	PRDM1-ATG5	ATG5	intron_variant	4e-12	Systemic seropositive rheumatic diseases (Systemic sclerosis or systemic lupus erythematosus or rheumatoid arthritis or idiopathic inflammatory myopathies)	30573655
				rs504045	106122753	NR	ATG5	intron_variant	5e-15	Lymphocyte counts	32888493
				rs4134466	106129493	BLIMP1, PRDM1	ATG5	intron_variant	7e-10	Systemic sclerosis	28314753
				rs742108	106135045	NA	ATG5	intron_variant	3e-08	Primary biliary cholangitis	34033851
				rs113835330	106135349	NR	ATG5	intron_variant	3e-08	DNA methylation variation (age effect)	30348214
				rs6568431	106140931	NR	ATG5	intron_variant	1e-08	T cell lymphocyte profile difference	33230199
				rs6568431	106140931	PRDM1, ATG5	ATG5	intron_variant	4e-12	Systemic lupus erythematosus	27399966
				rs6568431	106140931	PRDM1	ATG5	intron_variant	7e-10	Systemic lupus erythematosus	19838195
				rs6568431	106140931	PRDM1, ATG5	ATG5	intron_variant	5e-14	Systemic lupus erythematosus	26502338
				rs6568431	106140931	PRDM1, ATG5	ATG5	intron_variant	5e-14	Systemic lupus erythematosus	26502338
				rs9398069	106153290	NR	ATG5	intron_variant	1e-09	acne vulgaris	35132056
				rs61123157	106165655	PRDM1, ATG5	ATG5	intron_variant	5e-14	Monobrow	27182965
				rs61123157	106165655	NR	ATG5	intron_variant	2e-25	Lobe attachment (rater-scored or self-reported)	29198719
				rs35342892	106165888	NR	ATG5	intron_variant	2e-09	Asthma (childhood onset)	31669095
				rs9398070	106175516	NR	ATG5	intron_variant	5e-18	Male-pattern baldness	30573740
				rs9398070	106175516	NA	ATG5	intron_variant	5e-09	Balding type 1	30595370
				rs75188390	106179572	ATG5	ATG5	intron_variant	4e-08	Youthful appearance (self-reported)	32339537
				rs9399978	106207543	ATG5	ATG5	intron_variant	1e-14	Eosinophil counts	32888494
				rs9399978	106207543	ATG5	ATG5	intron_variant	2e-14	Eosinophil percentage of white cells	32888494
				rs9373839	106207742	ATG5	ATG5	intron_variant	4e-15	Systemic lupus erythematosus	28714469
				rs9373839	106207742	ATG5	ATG5	intron_variant	4e-08	Systemic sclerosis	24387989
				rs2245214	106214866	NR	ATG5	intron_variant	4e-11	Atopic asthma	31669095
				rs9372120	106219660	NR	ATG5	intron_variant	2e-09	Asthma (childhood onset)	31669095
				rs9372120	106219660	ATG5	ATG5	intron_variant	7e-10	Asthma	32296059
				rs9372120	106219660	NR	ATG5	intron_variant	1e-17	Eosinophil counts	32888493
				rs9372120	106219660	NR	ATG5	intron_variant	4e-15	Eosinophil counts	32888493
				rs9372120	106219660	ATG5	ATG5	intron_variant	9e-21	Asthma (childhood onset)	30929738
				rs9372120	106219660	ATG5	ATG5	intron_variant	8e-10	Rheumatoid arthritis	24390342
				rs9372120	106219660	ATG5	ATG5	intron_variant	4e-08	Rheumatoid arthritis	24390342
				rs9372120	106219660	ATG5	ATG5	intron_variant	4e-11	Allergic disease (asthma, hay fever or eczema)	29083406
				rs9372120	106219660	ATG5, PRDM1	ATG5	intron_variant	9e-15	Multiple myeloma	27363682
				rs2299864	106220119	ATG5	ATG5	intron_variant	6e-15	Systemic lupus erythematosus	28714469
				rs62422878	106228595	NA	ATG5	intron_variant	4e-09	Rheumatoid arthritis	33310728
				rs34843857	106250178	NA	ATG5	intron_variant	6e-21	Serum total protein level	34594039
				rs3804333	106279340	NA	ATG5	intron_variant	2e-11	Eosinophil counts	30595370
				rs633724	106286165	ATG5	ATG5	intron_variant	3e-09	Systemic sclerosis	31672989
				rs803522	106394073	CRYBG1, ATG5	CRYBG1	intron_variant	1e-09	Visceral fat	30942860
				rs803522	106394073	ATG5, CRYBG1	CRYBG1	intron_variant	4e-10	Visceral fat	30942860
				rs803522	106394073	Intergenic	CRYBG1	intron_variant	2e-08	Visceral fat	30942860
				rs803522	106394073	Intergenic	CRYBG1	intron_variant	2e-08	Visceral fat	30942860
				rs487974 x rs4946752	106429821	NR x NR	No mapped genes x CRYBG1	non_coding_transcript_exon_variant x intron_variant	3e-08	Total PHF-tau (SNP x SNP interaction)	32450446
				rs9486370	106494519	NR	CRYBG1	intron_variant	4e-12	Red cell distribution width	32888493
				rs9486370	106494519	NA	CRYBG1	intron_variant	6e-13	Red cell distribution width	32888494
				rs9486370	106494519	NA	CRYBG1	intron_variant	1e-14	Red cell distribution width	30595370
				rs7773795	106626064	NA	RTN4IP1	intron_variant	4e-08	Achromobacter abundance in stool	35115689
				rs2798361; rs910528	106706570	NR	LINC02532; No mapped genes	intron_variant; regulatory_region_variant	9e-13	Core binding factor acute myeloid leukemia	27903959
				rs2798361; rs910528	106706570	NR	LINC02532; No mapped genes	intron_variant; regulatory_region_variant	9e-12	Core binding factor acute myeloid leukemia	27903959
				rs9398107	106707812	NA	LINC02532	intron_variant	1e-15	CD24 on IgD+ CD38+ B cell	32929287
				rs12206866	106711947	NA	LINC02532	intron_variant	1e-16	CD24 on transitional B cell	32929287
				rs9400058	106716201	NA	LINC02532	intron_variant	1e-49	CD24 on IgD+ CD24+ B cell	32929287
				rs9400058	106716201	NA	LINC02532	intron_variant	3e-17	CD24 on IgD+ CD38- B cell	32929287
				rs9400058	106716201	NA	LINC02532	intron_variant	2e-25	CD24 on IgD- CD38- B cell	32929287
				rs9400058	106716201	NA	LINC02532	intron_variant	4e-41	CD24 on unswitched memory B cell	32929287
				rs72948545	106720602	NA	LINC02532	intron_variant	2e-61	CD24 on CD24+ CD27+ B cell	32929287
				rs72948545	106720602	NA	LINC02532	intron_variant	3e-45	CD24 on IgD- CD38dim B cell	32929287
				rs72948545	106720602	NA	LINC02532	intron_variant	6e-45	CD24 on memory B cell	32929287
				rs72948545	106720602	NA	LINC02532	intron_variant	1e-40	CD24 on switched memory B cell	32929287
				rs12529793	106720801	NR	LINC02532	intron_variant	9e-10	Cystatin C levels	33462484
				rs9373896	106721947	LOC100422737	LINC02532	intron_variant	9e-09	Urate levels	31578528
				rs7766720	106725104	LOC100422737	LINC02532	non_coding_transcript_exon_variant	3e-08	Blood urea nitrogen levels	31152163
				rs7766720	106725104	NA	LINC02532	non_coding_transcript_exon_variant	2e-12	Blood urea nitrogen levels	34594039
				rs7766720	106725104	NR	LINC02532	non_coding_transcript_exon_variant	6e-11	Red blood cell count	32888493
				rs7766720	106725104	NR	LINC02532	non_coding_transcript_exon_variant	7e-10	Urate levels	33462484
				rs7766720	106725104	NR	LINC02532	non_coding_transcript_exon_variant	7e-10	Red blood cell count	32888493
				rs7766720	106725104	NA	LINC02532	non_coding_transcript_exon_variant	6e-13	Serum uric acid levels	34594039
				rs7766720	106725104	NA	LINC02532	non_coding_transcript_exon_variant	3e-13	Serum creatinine levels	34594039
				rs7766720	106725104	LINC02532	LINC02532	non_coding_transcript_exon_variant	4e-08	Estimated glomerular filtration rate	31015462
				rs7766720	106725104	NA	LINC02532	non_coding_transcript_exon_variant	8e-09	Red blood cell count	30595370
				rs6914291	106725929	NA	LINC02532	intron_variant	7e-09	Serum creatinine levels	34594039
				rs11153022	106728154	NA	LINC02532	intron_variant	3e-10	UBA1066 sp900317515 abundance in stool	35115689
				rs75218770	106731956	NR	LINC02532	intron_variant	4e-08	DNA methylation variation (age effect)	30348214
				rs1627804	107079224	BEND3	BEND3	intron_variant	4e-08	Parental longevity (combined parental age at death)	29227965
				rs4946811	107099312	NA	BEND3	intron_variant	5e-09	Vertex-wise cortical thickness	34910505
				rs4946811	107099312	NA	BEND3	intron_variant	8e-10	Vertex-wise cortical surface area	34910505
				rs4946811	107099312	NR	BEND3	intron_variant	4e-11	Cortical surface area	34560273
				rs4946811	107099312	NR	BEND3	intron_variant	1e-08	Cortical thickness	34560273
				rs2783019	107101035	BEND3	BEND3	intron_variant	5e-12	Reticulocyte count	32888494
				rs2783019	107101035	BEND3	BEND3	intron_variant	3e-10	Reticulocyte fraction of red cells	32888494
				rs60519666	107105962	BEND3	BEND3	intron_variant	1e-14	Mean spheric corpuscular volume	32888494
				rs60519666	107105962	NR	BEND3	intron_variant	3e-12	Type 2 diabetes	32541925
				rs6568465	107106745	NA	BEND3	intron_variant	6e-10	Mean corpuscular volume	34594039
				rs6568465	107106745	NA	BEND3	intron_variant	3e-10	Mean corpuscular hemoglobin	34594039
				rs4946812	107110484	BEND3	BEND3	intron_variant	8e-09	Type 2 diabetes	30297969
				rs35045014	107110953	BEND3	BEND3	intron_variant	1e-10	Brain morphology (MOSTest)	32665545
				rs35045014	107110953	COL3A1, COL5A2, WDR75	BEND3	intron_variant	8e-10	Subcortical volume (MOSTest)	32665545
				rs35045014	107110953	NA	BEND3	intron_variant	9e-13	Mean corpuscular hemoglobin	30595370
				rs35590987	107111195	BEND3	BEND3	intron_variant	6e-09	Hip index	34021172
				rs1665901	107112196	NR	BEND3	intron_variant	5e-11	Mean corpuscular volume	32888493
	10	6q24.2	6	rs6925119	21700852	HIVEP2	CASC15	intron_variant	1e-08	Age at first birth	34211149
				rs9321870	142479621	NR	ADGRG6 - NA	intergenic_variant	9e-10	White blood cell count	32888494
				rs9321870	142479621	GPR126	ADGRG6 - NA	intergenic_variant	3e-13	Waist circumference adjusted for body mass index	34021172
				rs9403391	142493854	ADGRG6	ADGRG6 - NA	intergenic_variant	4e-19	Chronic obstructive pulmonary disease	30804561
				rs9403391	142493854	NR	ADGRG6 - NA	intergenic_variant	2e-10	Hematocrit	32888493
				rs9403391	142493854	NA	ADGRG6 - NA	intergenic_variant	1e-09	Hemoglobin	32888494
				rs149160483	142512943	RP11-440G9.1	ADGRG6 - NA	intergenic_variant	4e-09	Hip circumference adjusted for BMI	34021172
				rs145743542	142515717	NA	ADGRG6 - NA	intergenic_variant	3e-12	Lung function (FEV1/FVC)	30595370
				rs148274477	142517036	GPR126	ADGRG6 - NA	intergenic_variant	4e-17	Lung function (FEV1/FVC)	28166213
				rs148274477	142517036	GPR126, RP11-440G9.1	ADGRG6 - NA	intergenic_variant	1e-25	Lung function (FEV1/FVC)	26635082
				rs148274477	142517036	NA	ADGRG6 - NA	intergenic_variant	1e-20	Lung function (FVC)	30595370
				rs262125	142517218	RP11-440G9.1	ADGRG6 - NA	intergenic_variant	4e-24	Hip circumference adjusted for BMI	34021172
				rs262130	142532349	RP11-440G9.1	ADGRG6 - NA	intron_variant	4e-28	Hip circumference adjusted for BMI	34021172
				rs1467720	142532887	RP11-440G9.1	ADGRG6 - NA	intron_variant	5e-14	Hip circumference adjusted for BMI	34021172
				rs263186	142540354	RP11-440G9.1	ADGRG6 - NA	intron_variant	8e-10	Hip index	34021172
				rs263179	142542751	NR	ADGRG6 - NA	intron_variant	8e-12	Height	28270201
				rs263175	142547760	RP11-440G9.1	NA	intron_variant	2e-13	Hip circumference adjusted for BMI	34021172
				rs263173	142548213	RP11-440G9.1	NA	intron_variant	3e-13	Hip circumference adjusted for BMI	34021172
				rs263169	142552513	RP11-440G9.1	ADGRG6 - HIVEP2	intron_variant	2e-13	Hip circumference adjusted for BMI	34021172
				rs263169	142552513	RP11-440G9.1	ADGRG6 - HIVEP2	intron_variant	1e-13	Hip circumference adjusted for BMI	34021172
				rs263156	142586378	LOC153910, GPR126	NA	intron_variant	5e-09	Ear morphology	26105758
				rs263156	142586378	GPR126, LOC153910	NA	intron_variant	3e-13	Lobe size	26105758
				rs58122955	142600139	ADGRG6	NA	intron_variant	2e-14	Lobe attachment (rater scored)	29198719
				rs166399	142603149	RP11-440G9.1	NA	intron_variant	2e-10	Hip circumference adjusted for BMI	34021172
				rs146775494	142628361	RP11-440G9.1	DDAH2 - NA	intron_variant	8e-09	Hip circumference adjusted for BMI	34021172
				rs146775494	142628361	RP11-440G9.1	DDAH2 - NA	intron_variant	3e-11	Hip circumference adjusted for BMI	34021172
				rs263137	142632820	NR	NA	intron_variant	4e-09	Fat-free mass	30593698
				rs263137	142632820	NR	NA	intron_variant	3e-09	Fat-free mass	30593698
				rs264042	142636031	RP11-440G9.1	NA	intron_variant	7e-12	Hip circumference adjusted for BMI	34021172
				rs28514730	142638808	ADGRG6, GPR126	NA	intergenic_variant	2e-104	Lobe attachment (rater-scored or self-reported)	29198719
				rs28514730	142638808	NR	NA	intergenic_variant	8e-94	Lobe attachment (rater-scored or self-reported)	29198719
				rs6902754	142644943	RP11-440G9.1	NA	intergenic_variant	3e-18	Hip circumference adjusted for BMI	34021172
				rs1334585	142655619	RP11, 440G9.1	ADGRG6 - HIVEP2	intergenic_variant	8e-14	Depression	33859377
				rs1848750	142666324	NR	NA - HIVEP2	intergenic_variant	6e-09	Major depressive disorder (MTAG)	33479212
				rs12190702	142666622	RP11-440G9.1	NA - HIVEP2	intergenic_variant	1e-09	Hip circumference adjusted for BMI	34021172
				rs189972056	142672208	NA	NA - HIVEP2	intron_variant	1e-22	Lung function (FEV1/FVC)	30595370
				rs2876520	142675481	NR	NA - HIVEP2	intron_variant	3e-17	Depression	30718901
				rs2876520	142675481	NA	NA - HIVEP2	intron_variant	1e-10	Major depressive disorder	34045744
				rs2876520	142675481	NR	NA - HIVEP2	intron_variant	4e-08	Well-being spectrum (multivariate analysis)	30643256
				rs75819156	142676065	RP11-440G9.1	NA - HIVEP2	non_coding_transcript_exon_variant	2e-09	Hip circumference adjusted for BMI	34021172
				rs2328370	142685569	NR	LY86 - HIVEP2	regulatory_region_variant	3e-08	Endometriosis or depression (pleiotropy)	32959083
				rs2328370	142685569	RP11-440G9.1	LY86 - HIVEP2	regulatory_region_variant	8e-12	Hip circumference adjusted for BMI	34021172
				rs12530022	142708737	NA	NA - HIVEP2	intergenic_variant	4e-10	Height	30595370
				rs533183	142711384	NA	ADGRG6 - HIVEP2	intergenic_variant	2e-09	Medication use (drugs used in diabetes)	34594039
				rs9390019	142711919	RP1-67K17.3	NA - HIVEP2	intergenic_variant	3e-08	Hip circumference adjusted for BMI	34021172
				rs9390019	142711919	NR	NA - HIVEP2	intergenic_variant	3e-09	Birth weight	31097437
				rs9390019	142711919	RP1-67K17.3	NA - HIVEP2	intergenic_variant	3e-09	Hip circumference adjusted for BMI	34021172
				rs9390022	142735419	HIVEP2	NA - HIVEP2	regulatory_region_variant	6e-09	Type 2 diabetes	32499647
				rs9390022	142735419	NR	NA - HIVEP2	regulatory_region_variant	5e-14	Type 2 diabetes	32541925
				rs67447472	142741079	NR	NA - HIVEP2	intergenic_variant	1e-10	Experiencing mood swings	29500382
				rs67447472	142741079	HIVEP2	NA - HIVEP2	intergenic_variant	4e-09	Mood instability	31168069
				rs197482	142748178	NR	LINC02828 - HIVEP2	intergenic_variant	3e-10	Type 2 diabetes	32541925
				rs3383	142751904	RP1-67K17.3	HIVEP2	3_prime_UTR_variant	2e-08	Medication use (drugs used in diabetes)	31015401
				rs3383	142751904	NA	HIVEP2	3_prime_UTR_variant	2e-08	Type 2 diabetes	30595370
				rs12524093	142755406	NR	HIVEP2	intron_variant	1e-08	Lobe attachment (rater-scored or self-reported)	29198719
				rs7763660	142819516	NA	HIVEP2	intron_variant	6e-11	Height	30595370
				rs9791312	142821176	HIVEP2	HIVEP2	intron_variant	1e-09	Hemoglobin	32888494
				rs2328386	142823821	HIVEP2	HIVEP2	intron_variant	5e-08	Adverse response to inhaled corticosteroid treatment x age interaction in asthma	32119686
				rs9373363	142828906	NA	HIVEP2	intron_variant	6e-12	Educational attainment (years of education)	30038396
				rs9373363	142828906	HIVEP2	HIVEP2	intron_variant	4e-09	Gastroesophageal reflux disease	34187846
				rs9373363	142828906	Intergenic	HIVEP2	intron_variant	6e-12	Educational attainment (MTAG)	30038396
				rs198663	142830949	NA	HIVEP2	intron_variant	2e-15	Systolic blood pressure	30595370
				rs62430703	142832114	NA	HIVEP2	intron_variant	2e-09	Systolic blood pressure	34594039
				rs198665	142833749	NA	HIVEP2	intron_variant	5e-13	Body mass index	30239722
				rs198645	142835226	NR	HIVEP2	intron_variant	2e-08	Noncognitive aspects of educational attainment	33414549
				rs12203103	142844066	NR	HIVEP2	intron_variant	8e-09	Body mass index	31669095
				rs7758383	142848586	HIVEP2	HIVEP2	intron_variant	1e-13	IgG N-glycosylation phenotypes (multivariate analysis)	32128391
				rs972119	142849835	NA	HIVEP2	intron_variant	4e-10	Type 2 diabetes	34594039
				rs62430713	142859589	NA	HIVEP2	intron_variant	2e-09	Cardiovascular disease	30595370
				rs2184364	142862459	NR	HIVEP2	intron_variant	3e-09	Leisure sedentary behaviour (television watching)	32317632
				rs765875	142864546	NR	HIVEP2	intron_variant	1e-10	Body mass index	31669095
				rs765875	142864546	NA	HIVEP2	intron_variant	1e-14	Body mass index	30239722
				rs765875	142864546	NA	HIVEP2	intron_variant	9e-11	Body mass index	30595370
				rs5880552	142865436	NA	HIVEP2	intron_variant	1e-08	Body mass index	34594039
				rs72995085	142872834	NR	HIVEP2	intron_variant	4e-11	Predicted visceral adipose tissue	31501611
				rs12213441	142887701	HIVEP2	HIVEP2	intron_variant	3e-10	Adult body size	32376654
				rs13190880	142901633	HIVEP2	HIVEP2	intron_variant	2e-09	Asthma	32296059
				rs9390030	142903373	NR	HIVEP2	intron_variant	3e-13	Eosinophil counts	32888493
				rs9390030	142903373	NR	HIVEP2	intron_variant	4e-11	Eosinophil counts	32888493
				rs9390032	142904708	NA	HIVEP2	intron_variant	8e-12	Eosinophil counts	30595370
				rs9390033	142904767	HIVEP2	HIVEP2	intron_variant	3e-09	Eosinophil counts	32888494
				rs9376716	142913369	HIVEP2	HIVEP2	intron_variant	3e-09	Eosinophil percentage of white cells	32888494
				rs113243210	142923158	NR	HIVEP2	intron_variant	1e-09	Cystatin C levels	33462484
				rs62428831	142926024	NA	HIVEP2	intron_variant	1e-10	HDL cholesterol	34594039
				rs62428831	142926024	HIVEP2	HIVEP2	intron_variant	1e-10	HDL cholesterol levels	32203549
				rs12154082	142938545	NA	HIVEP2	intron_variant	5e-14	Height	30595370
				rs6940880	142939463	HIVEP2	HIVEP2	intron_variant	3e-13	Platelet distribution width	32888494
				rs79874964	142946383	NR	HIVEP2	intron_variant	2e-18	Mean platelet volume	32888493
				rs79874964	142946383	NR	HIVEP2	intron_variant	4e-16	Mean platelet volume	32888493
				rs79874964	142946383	RP11-439L18.2	HIVEP2	intron_variant	2e-12	Mean platelet volume	32888494
				rs2328454	143157351	NA	AIG1	intron_variant	4e-08	Serum alkaline phosphatase levels	34594039
				rs1570350	143271249	NA	AIG1	intron_variant	2e-12	Ascending aorta minimum area	34968759
				rs1570350	143271249	NA	AIG1	intron_variant	3e-18	Pulse pressure	34594039
				rs1570350	143271249	AIG1	AIG1	intron_variant	7e-15	Pulse pressure	27841878
				rs5880559	143271867	NA	AIG1	intron_variant	2e-13	Ascending aorta maximum area	34968759
				rs7749040	143284658	NA	AIG1	intron_variant	2e-09	Carotid intima media thickness	34852643
				rs6907215	143287831	AIG1	AIG1	intron_variant	5e-08	Carotid intima media thickness	30510157
				rs9373387	143313527	AIG1	AIG1	intron_variant	5e-12	Pulse pressure	30578418
				rs223604	143383537	NA	AIG1 - ADAT2	intergenic_variant	2e-13	Inguinal hernia	34594039
				rs223604	143383537	NA	AIG1 - ADAT2	intergenic_variant	6e-13	Height	30595370
				rs9496623	143430488	ADAT2	ADAT2	intron_variant	3e-08	Chronotype	30696823
				rs9496638	143446420	Intergenic	ADAT2	intron_variant	2e-08	Educational attainment (MTAG)	30038396
				rs3804540	143458011	PEX3	PEX3	intron_variant	5e-09	Skin aging measurement	31522824
	11	7q21.3	7	rs10227959	96081523	NA	DYNC1I1	intron_variant	5e-09	Heel bone mineral density	30595370
				rs11456119	96089185	NR	DYNC1I1	intron_variant	1e-09	Osteoarthritis of the hip or knee	30664745
				rs11409738	96090522	NR	DYNC1I1	intron_variant	2e-10	Osteoarthritis	30664745
				rs6974235	96096863	NR	DYNC1I1	intron_variant	2e-09	Total body bone mineral density	29304378
				rs6974235	96096863	NR	DYNC1I1	intron_variant	1e-09	Total body bone mineral density	29304378
				rs6966540	96098655	DYNC1I1	DYNC1I1	intron_variant	3e-08	Multisite chronic pain	31194737
				rs6966540	96098655	NA	DYNC1I1	intron_variant	5e-24	Heel bone mineral density	30048462
				rs6966540	96098655	DYNC1I1	DYNC1I1	intron_variant	1e-08	Multisite chronic pain	33830993
				rs6966540	96098655	DYNC1I1	DYNC1I1	intron_variant	2e-11	Heel bone mineral density	30598549
				rs7778596	96139102	DYNC1I1, SLC25A13	SLC25A13	intron_variant	1e-08	Pork consumption	32066663
				rs7778596	96139102	DYNC1I1, SLC25A13	SLC25A13	intron_variant	1e-08	Oily fish consumption	32066663
				rs10156143	96215584	SLC25A13	SLC25A13	intron_variant	6e-09	Multisite chronic pain	33830993
				rs2724028	96383760	U7	RNU7-188P - SEM1	intergenic_variant	6e-09	Youthful appearance (self-reported)	32339537
				rs724120	96391796	NA	RNU7-188P - SEM1	intergenic_variant	1e-13	Heel bone mineral density	30595370
				rs7778451	96412246	C7orf76	RNU7-188P - SEM1	intergenic_variant	8e-25	Heel bone mineral density	30598549
				rs1859279	96412419	NA	RNU7-188P - SEM1	intergenic_variant	1e-21	Heel bone mineral density	30048462
				rs2524982	96418068	NA	RNU7-188P - SEM1	intergenic_variant	9e-09	Height	30595370
				rs3113037	96449252	SHFM1	RNU7-188P - SEM1	intergenic_variant	3e-10	Diverticular disease	30177863
				rs10281460	96485787	NA	SEM1	intron_variant	4e-08	Medication use (drugs affecting bone structure and mineralization)	34594039
				rs4729260	96488606	SHFM1, C7orf76	SEM1	intron_variant	3e-11	High light scatter reticulocyte count	32888494
				rs4729260	96488606	SHFM1, C7orf76	SEM1	intron_variant	4e-09	Immature fraction of reticulocytes	32888494
				rs4729260	96488606	SHFM1, C7orf76	SEM1	intron_variant	1e-12	High light scatter reticulocyte percentage of red cells	32888494
				rs4729260	96488606	FLJ42280	SEM1	intron_variant	2e-10	Bone mineral density (spine)	19801982
				rs10429035	96490169	FLJ42280	SEM1	intron_variant	4e-12	Bone mineral density	24249740
				rs4727338	96491363	NA	SEM1	intron_variant	8e-09	Bone mineral density (femoral neck)	34673960
				rs4727338	96491363	SLC25A13	SEM1	intron_variant	8e-48	Femoral neck bone mineral density	22504420
				rs10238953	96495663	DLX6, DYNC1L1	SEM1	intron_variant	1e-22	Facial morphology traits (63 three-dimensional facial segments)	29459680
				rs6465508	96498043	C7orf76, SHFM1	SEM1	intron_variant	2e-19	Fractures	30158200
				rs10661423	96498378	SHFM1, C7orf76	SEM1	intron_variant	5e-10	Reticulocyte fraction of red cells	32888494
				rs62470042	96499759	C7orf76	SEM1	intron_variant	7e-13	Cortical volume	32963231
				rs10808100	96501241	NA	SEM1	intron_variant	2e-22	Bone mineral density (femoral neck)	34673960
				rs10808100	96501241	NA	SEM1	intron_variant	3e-10	Bone mineral density (spine)	34673960
				rs10808100	96501241	NA	SEM1	intron_variant	1e-17	Bone mineral density (femoral neck)	34673960
				rs6965122	96504007	NA	SEM1	intron_variant	4e-12	Bone mineral density (spine)	34673960
				rs6965122	96504007	C7orf76	SEM1	intron_variant	1e-74	Heel bone mineral density	30598549
				rs6965122	96504007	NR	SEM1	intron_variant	5e-31	Total body bone mineral density	29304378
				rs6965122	96504007	NA	SEM1	intron_variant	2e-119	Heel bone mineral density	30595370
				rs7781370	96504219	FLJ42280	SEM1	intron_variant	5e-12	Bone mineral density (hip)	19801982
				rs6465510	96504559	NR	SEM1	intron_variant	2e-12	Total body bone mineral density (age 45-60)	29304378
				rs6465511	96504803	NR	SEM1	intron_variant	1e-34	Total body bone mineral density	29304378
				rs6465511	96504803	NR	SEM1	intron_variant	1e-16	Total body bone mineral density (age over 60)	29304378
				rs4132568	96505669	SHFM1	SEM1	intron_variant	3e-08	Nicotine glucouronidation	25293881
				rs4440558	96505962	NA	SEM1	intron_variant	9e-123	Heel bone mineral density	30048462
				rs4440558	96505962	C7orf76	SEM1	intron_variant	5e-47	Heel bone mineral density	28869591
				rs4440558	96505962	C7orf76	SEM1	intron_variant	1e-25	Heel bone mineral density	28869591
				rs4440558	96505962	C7orf76	SEM1	intron_variant	4e-21	Heel bone mineral density	28869591
				rs11768577	96514492	C7orf76, SHFM1	SEM1	intron_variant	5e-56	Chin dimples	27182965
				rs35108541	96514530	NA	SEM1	intron_variant	3e-124	Heel bone mineral density	30048462
				rs6971293	96519265	NA	SEM1	intron_variant	5e-09	Bone mineral density (spine)	34673960
				rs182552482	96525315	NA	SEM1	intron_variant	3e-09	Heel bone mineral density	30595370
				rs4448201	96525600	NA	SEM1	intron_variant	4e-08	Osteoporosis	34594039
				rs4448201	96525600	FLJ42280	SEM1	intron_variant	1e-11	Lumbar spine bone mineral density	29499414
				rs4448201	96525600	FLJ42280	SEM1	intron_variant	3e-20	Femoral neck bone mineral density	29499414
				rs4296976	96527536	NA	SEM1	intron_variant	8e-74	Facial morphology (segment 54)	33288918
				rs6465515	96527877	NA	SEM1	intron_variant	3e-41	Heel bone mineral density	30048462
				rs73224503	96536382	SEM1	SEM1	intron_variant	5e-09	Liver enzyme levels (alkaline phosphatase)	33972514
				rs150691387	96538498	NR	SEM1	intron_variant	1e-18	Protein quantitative trait loci (liver)	32778093
				rs150691387	96538498	NR	SEM1	intron_variant	1e-08	Protein quantitative trait loci (liver)	32778093
				rs150691387	96538498	NR	SEM1	intron_variant	1e-08	Protein quantitative trait loci (liver)	32778093
				rs10458281	96545782	LOC100506136	SEM1	intron_variant	1e-26	Cortical surface area	32963231
				rs6964260	96565259	NA	SEM1	intron_variant	5e-307	Vertex-wise sulcal depth	34910505
				rs6964260	96565259	NA	SEM1	intron_variant	4e-12	Vertex-wise sulcal depth	34910505
				rs6964260	96565259	NA	SEM1	intron_variant	5e-14	Vertex-wise sulcal depth	34910505
				rs67055449	96567594	LOC100506136	SEM1	intron_variant	4e-19	Cortical volume	32963231
				rs12704861	96568037	NA	SEM1	intron_variant	6e-153	Vertex-wise cortical surface area	34910505
				rs12704861	96568037	NA	SEM1	intron_variant	7e-13	Vertex-wise cortical surface area	34910505
				rs62471406	96571961	SEM1	SEM1	intron_variant	9e-16	Serum alkaline phosphatase levels	33547301
				rs10278627	96573406	NR	SEM1	intron_variant	1e-36	Cortical surface area	32193296
				rs6951355	96576844	NA	SEM1	intron_variant	1e-70	Brain shape (segment 2)	33821002
				rs201650162	96580907	SHFM1, C7orf76	SEM1	intron_variant	1e-25	Brain morphology (MOSTest)	32665545
				rs13235131	96583398	NR	SEM1	intron_variant	1e-20	Brain morphology (min-P)	32665545
				rs13235131	96583398	ACKR3	SEM1	intron_variant	5e-28	Cortical surface area (MOSTest)	32665545
				rs13235131	96583398	C1orf106, KIF21B, CACNA1S	SEM1	intron_variant	2e-21	Cortical surface area (min-P)	32665545
				rs7790840	96585648	NA	SEM1	intron_variant	4e-93	Vertex-wise cortical thickness	34910505
				rs34898775	96586136	NR	SEM1	intron_variant	1e-17	Cortical thickness	34560273
				rs7788173	96590148	NR	SEM1	intron_variant	1e-17	Cortical surface area	34560273
				rs56290730	96598408	NR	SEM1	intron_variant	3e-13	Cortical surface area	32193296
				rs12704868	96632160	NA	SEM1	intron_variant	4e-17	Serum alkaline phosphatase levels	34594039
				rs12704868	96632160	NR	SEM1	intron_variant	2e-16	Total body bone mineral density	29304378
				rs12704868	96632160	NR	SEM1	intron_variant	2e-17	Total body bone mineral density	29304378
				rs2272224	96679631	SEM1	SEM1	intron_variant	4e-14	Heel bone mineral density	30598549
				rs1524920	96733582	NR	SEM1 - NA	intergenic_variant	2e-13	Total body bone mineral density	29304378
				rs73228360	96736111	SHFM1, DLX6	SEM1 - NA	intergenic_variant	1e-13	Morning person	30696823
				rs1524927	96742420	NR	SEM1 - NA	intergenic_variant	1e-13	Total body bone mineral density	29304378
				rs1449592	96780938	NA	SEM1 - MARK2P10	intergenic_variant	5e-16	Diastolic blood pressure	33230300
				rs2922966	96826286	NA	NA - MARK2P10	intergenic_variant	1e-17	Morningness	30804565
				rs2948276	96827807	DLX5, SHFM1	NA - MARK2P10	TF_binding_site_variant	1e-08	Morning vs. evening chronotype	26835600
				rs1947228	96832337	SHFM1	NA - MARK2P10	intergenic_variant	2e-21	Diastolic blood pressure	30224653
				rs10254050	96838765	SHFM1, DLX6	NA - MARK2P10	intergenic_variant	4e-29	Morning person	30696823
				rs10254050	96838765	SHFM1, DLX6	NA - MARK2P10	intergenic_variant	4e-29	Chronotype	30696823
				rs4729303	96845566	NA	NA - MARK2P10	intergenic_variant	2e-13	Morning person	30595370
				rs11771984	96933599	NR	MARK2P10 - RN7SL252P	intergenic_variant	2e-08	Lobe attachment (rater-scored or self-reported)	29198719
				rs754689812	96944129	intergenic	RN7SL252P - DLX6-AS1	intergenic_variant	3e-10	Hemoglobin levels	32327693
				rs17598132	96950027	NA	RN7SL252P - DLX6-AS1	regulatory_region_variant	7e-23	Heel bone mineral density	30048462
				rs17598132	96950027	DLX6-AS1	RN7SL252P - DLX6-AS1	regulatory_region_variant	2e-09	Heel bone mineral density	28869591
				rs17598306	96952499	NA	RN7SL252P - DLX6-AS1	intergenic_variant	5e-23	Heel bone mineral density	30048462
				rs17598579	96961160	DLX6-AS1	DLX6-AS1	non_coding_transcript_exon_variant	6e-26	Heel bone mineral density	30598549
				rs56363908	96981740	NA	DLX6-AS1	intron_variant	2e-10	Height	34594039
				rs56363908	96981740	DLX6-AS1	DLX6-AS1	intron_variant	5e-12	Heel bone mineral density	30598549
				rs56363908	96981740	NA	DLX6-AS1	intron_variant	7e-17	Height	30595370
				rs2240294	96994945	DLX6	DLX6-AS1	intron_variant	3e-10	Smoking status (ever vs never smokers)	30643258
				rs2240294	96994945	NA	DLX6-AS1	intron_variant	8e-09	Lifetime smoking (without educational attainment)	34855049
				rs2240294	96994945	NA	DLX6-AS1	intron_variant	2e-11	Lifetime smoking	34855049
				rs2240294	96994945	DLX6-AS1	DLX6-AS1	intron_variant	4e-08	Smoking initiation (ever regular vs never regular)	30679032
				rs2240294	96994945	NA	DLX6-AS1	intron_variant	3e-12	Smoking status	30595370
				rs11768481	96999791	NA	DLX6-AS1	intron_variant	1e-09	Lifetime smoking index	31689377
				rs11768481	96999791	DLX6-AS1	DLX6-AS1	intron_variant	3e-12	Smoking initiation	33082346
				rs11768481	96999791	NR	DLX6-AS1	intron_variant	1e-15	Smoking initiation (ever regular vs never regular) (MTAG)	30643251
				rs11768481	96999791	NR	DLX6-AS1	intron_variant	5e-12	Smoking initiation (ever regular vs never regular)	30643251
				rs10493550 x rs11762736	97001325	NR x NR	No mapped genes x DLX6-AS1	intergenic_variant x intron_variant	8e-09	Total PHF-tau (SNP x SNP interaction)	32450446
				rs74570108	97002391	NA	DLX6-AS1	intron_variant	5e-08	Height	34594039
				rs3801289	97008955	NA	DLX6, DLX6-AS1	intron_variant	3e-09	Externalizing behaviour (multivariate analysis)	34446935
				rs6951996	97017125	NA	DLX6-AS1 - DLX5	intergenic_variant	1e-08	Educational attainment (years of education)	30038396
				rs1724298	97017872	NA	DLX6-AS1 - DLX5	TF_binding_site_variant	1e-25	Heel bone mineral density	30048462
				rs1724298	97017872	DLX5	DLX6-AS1 - DLX5	TF_binding_site_variant	7e-10	Heel bone mineral density	28869591
				rs1724298	97017872	DLX5	DLX6-AS1 - DLX5	TF_binding_site_variant	5e-11	Liver enzyme levels (alkaline phosphatase)	33972514
				rs1724298	97017872	DLX5	DLX6-AS1 - DLX5	TF_binding_site_variant	3e-29	Heel bone mineral density	30598549
				rs1724298	97017872	NA	DLX6-AS1 - DLX5	TF_binding_site_variant	5e-27	Heel bone mineral density	30595370
				rs3028337	97018733	NA	DLX6-AS1 - DLX5	regulatory_region_variant	5e-08	Gastroesophageal reflux disease	34594039
				rs982346	97020059	Intergenic	DLX6-AS1 - DLX5	regulatory_region_variant	2e-09	Educational attainment (MTAG)	30038396
				rs111564934	97022904	NA	DLX5	intron_variant	5e-08	Vertex-wise cortical thickness	34910505
				rs3757493	97027260	NR	DLX5 - SDHAF3	intergenic_variant	1e-08	Total body bone mineral density	29304378
				rs6960249	97030820	NR	DLX5 - SDHAF3	intergenic_variant	1e-08	Total body bone mineral density	29304378
	12	8q24.13	8	rs4871180	121246834	HAS2	NA	regulatory_region_variant	4e-09	Diverticular disease	30177863
				rs10089014	121623527	NA	HAS2	intron_variant	2e-09	Ascending aorta maximum area	34968759
				rs10089014	121623527	NA	HAS2	intron_variant	4e-11	Ascending aorta minimum area	34968759
				rs62524935	121625831	NR	HAS2	intron_variant	1e-08	Male-pattern baldness	30573740
				rs4437656	121632447	NA	HAS2	intron_variant	6e-09	Balding type 1	30595370
				rs3910553	121650429	NR	HAS2-AS1	intron_variant	1e-10	Hematocrit	32888493
				rs10088006	121652881	NA	HAS2-AS1	intron_variant	1e-09	Height	30595370
				rs112332671	121661743	HAS2-AS1	HAS2-AS1	intron_variant	2e-09	Pulse pressure x educational attainment (some college) interaction (2df)	32372009
				rs279619	121773436	NA	HAS2-AS1	intron_variant	7e-10	Red blood cell count	32888494
				rs35047585	121774235	NA	HAS2-AS1	intron_variant	6e-09	Hemoglobin	34594039
				rs117902240	121918402	NR	HAS2-AS1	intron_variant	7e-09	Lung function (FEV1) in asthma (dust mite allergen exposure interaction)	28167095
				rs3935838	122392425	NA	MRPS36P3 - SMILR	regulatory_region_variant	2e-11	Carotid intima media thickness	34852643
				rs11781551	122395852	ZHX2	MSC-AS1 - SMILR	intergenic_variant	2e-11	Carotid intima media thickness	21909108
				rs4506217	122397523	NA	MRPS36P3 - SMILR	intergenic_variant	7e-10	Vertex-wise sulcal depth	34910505
				rs4506217	122397523	NA	MRPS36P3 - SMILR	intergenic_variant	3e-12	Vertex-wise cortical surface area	34910505
				rs4506217	122397523	NR	MRPS36P3 - SMILR	intergenic_variant	2e-13	Cortical surface area	34560273
				rs10110725	122402847	NA	MRPS36P3 - SMILR	intergenic_variant	6e-10	Carotid intima media thickness (mean)	34852643
				rs10110725	122402847	NA	MRPS36P3 - SMILR	intergenic_variant	1e-08	Carotid intima media thickness (maximum)	34852643
				rs17763012 x rs4146724	122422907	NR x NR	No mapped genes x SMILR	intron_variant x intron_variant	3e-11	Total PHF-tau (SNP x SNP interaction)	32450446
				rs4871310	122828348	ZHX2	ZHX2	intron_variant	7e-15	Mean spheric corpuscular volume	32888494
				rs4871310	122828348	ZHX2	ZHX2	intron_variant	6e-18	Mean reticulocyte volume	32888494
				rs10108684	122960828	ZHX2	ZHX2	intron_variant	1e-08	Immune response to smallpox vaccine (IL-6)	22542470
				rs11783086	122968208	NA	ZHX2	intron_variant	2e-20	Height	34594039
				rs11779459	122968311	ZHX2	ZHX2	intron_variant	1e-13	Appendicular lean mass	33097823
				rs11779459	122968311	NA	ZHX2	intron_variant	7e-25	Height	30595370
				rs11785093	122969632	ZHX2	ZHX2	intron_variant	7e-15	Mean spheric corpuscular volume	32888494
				rs11785093	122969632	ZHX2	ZHX2	intron_variant	1e-18	Mean reticulocyte volume	32888494
				rs11785093	122969632	ZHX2	ZHX2	intron_variant	2e-10	Reticulocyte count	32888494
				rs2294086	123015061	DERL1	DERL1	3_prime_UTR_variant	5e-16	Mean reticulocyte volume	32888494
				rs13259131	123024716	NA	DERL1	intron_variant	4e-08	Blood urea nitrogen levels	34594039
				rs6992733	123064448	NR	TBC1D31	intron_variant	4e-18	Adolescent idiopathic scoliosis	30019117
				rs7827419	123138750	NA	TBC1D31	intron_variant	3e-10	Weight	34594039
				rs7827419	123138750	NA	TBC1D31	intron_variant	5e-09	Body mass index	34594039
				rs72722097	123357322	NR	ATAD2	intron_variant	8e-10	Protein quantitative trait loci (liver)	32778093
				rs72722097	123357322	NR	ATAD2	intron_variant	1e-09	Protein quantitative trait loci (liver)	32778093
				rs72722097	123357322	NR	ATAD2	intron_variant	1e-08	Protein quantitative trait loci (liver)	32778093
				rs72722097	123357322	NR	ATAD2	intron_variant	1e-08	Protein quantitative trait loci (liver)	32778093
				rs117211505	123369944	NA	ATAD2	missense_variant	6e-17	Height	30595370
	13	9q33.1	9	rs66818288	116421809	ASTN2	PAPPA - ASTN2	intergenic_variant	8e-09	Hip circumference adjusted for BMI	34021172
				rs373761413	116424365	NA	ASTN2	3_prime_UTR_variant	1e-10	Glycosphingolipids (d41:1) levels	35393526
				rs373761413	116424365	NA	ASTN2	3_prime_UTR_variant	2e-13	Glycosphingolipids (d42:2) levels	35393526
				rs10817888	116428254	ASTN2	ASTN2	intron_variant	1e-12	Height	31562340
				rs142192434	116457778	NA	ASTN2	intron_variant	3e-11	Glycosphingolipids (d40:1) levels	35393526
				rs142192434	116457778	NA	ASTN2	intron_variant	5e-09	Glycosphingolipids (d38:1) levels	35393526
				rs10817895	116470230	NA	ASTN2	intron_variant	8e-14	Heel bone mineral density	30048462
				rs10817896	116470376	ASTN2	ASTN2	intron_variant	3e-13	Heel bone mineral density	30598549
				rs10817896	116470376	NA	ASTN2	intron_variant	6e-15	Heel bone mineral density	30595370
				rs10983184	116471779	ASTN2	ASTN2	intron_variant	9e-28	Lung function (FEV1/FVC)	30804560
				rs10983184	116471779	ASTN2	ASTN2	intron_variant	5e-14	FEV1	30804560
				rs10983184	116471779	ASTN2	ASTN2	intron_variant	8e-23	Peak expiratory flow	30804560
				rs10983184	116471779	NR	ASTN2	intron_variant	5e-08	Brain region volumes	31676860
				rs10983184	116471779	NA	ASTN2	intron_variant	5e-35	Lung function (FEV1/FVC)	30595370
				rs1040851	116481355	NA	ASTN2	intron_variant	1e-08	Spinal canal stenosis	34594039
				rs1040851	116481355	NR	ASTN2	intron_variant	3e-10	Brain region volumes	31676860
				rs1040851	116481355	NR	ASTN2	intron_variant	2e-15	Brain region volumes	31676860
				rs7873551	116482848	ASTN2	ASTN2	intron_variant	4e-11	Total hippocampal volume	30279459
				rs7030607	116482904	NA	ASTN2	intron_variant	4e-63	Vertex-wise sulcal depth	34910505
				rs7030607	116482904	NA	ASTN2	intron_variant	9e-38	Vertex-wise cortical surface area	34910505
				rs7030607	116482904	NA	ASTN2	intron_variant	3e-19	Vertex-wise cortical thickness	34910505
				rs7030607	116482904	NR	ASTN2	intron_variant	1e-17	Cortical surface area	34560273
				rs7030607	116482904	NR	ASTN2	intron_variant	1e-19	Brain region volumes	31676860
				rs7030607	116482904	NR	ASTN2	intron_variant	5e-15	Brain region volumes	31676860
				rs7030607	116482904	ASTN2	ASTN2	intron_variant	2e-08	Migraine	27182965
				rs7030607	116482904	NR	ASTN2	intron_variant	2e-16	Cortical thickness	34560273
				rs4836726	116484146	ASTN2	ASTN2	intron_variant	3e-11	Subiculum volume	30279459
				rs7020341	116485695	NR	ASTN2	intron_variant	2e-11	Hippocampal volume	30818988
				rs17220352	116485780	NA	ASTN2	intron_variant	3e-13	Total cerebellar volume (excluding Crus I vermis)	35079123
				rs17220352	116485780	ASTN2	ASTN2	intron_variant	9e-11	Headache	29397368
				rs10759844	116487047	NA	ASTN2	intron_variant	8e-12	Medication use (antimigraine preparations)	34594039
				rs7852872	116487060	ASTN2	ASTN2	intron_variant	1e-12	Medication use (antimigraine preparations)	31015401
				rs1885234	116489998	NR	ASTN2	intron_variant	3e-10	Type 2 diabetes	32541925
				rs6478241	116490350	ASTN2	ASTN2	intron_variant	3e-09	Multisite chronic pain	31194737
				rs6478241	116490350	NA	ASTN2	intron_variant	5e-16	Brain shape (segment 1)	33821002
				rs6478241	116490350	ASTN2	ASTN2	intron_variant	7e-09	Multisite chronic pain	33830993
				rs6478241	116490350	ASTN2	ASTN2	intron_variant	4e-10	Hippocampal subfield CA4 volume	30279459
				rs6478241	116490350	ASTN2	ASTN2	intron_variant	1e-10	Dentate gyrus granule cell layer volume	30279459
				rs6478241	116490350	ASTN2	ASTN2	intron_variant	1e-10	Migraine without aura	27322543
				rs6478241	116490350	ASTN2	ASTN2	intron_variant	1e-12	Migraine	27322543
				rs6478241	116490350	ASTN2	ASTN2	intron_variant	4e-08	Migraine	22683712
				rs6478241	116490350	ASTN2	ASTN2	intron_variant	1e-09	Migraine - clinic-based	23793025
				rs34979631	116493018	NR	ASTN2	intron_variant	3e-09	Brain region volumes	31676860
				rs34979631	116493018	NR	ASTN2	intron_variant	2e-12	Brain region volumes	31676860
				rs3891689	116496304	NA	ASTN2	intron_variant	4e-08	Total bilirubin levels	34594039
				rs4837565	116496541	NR	ASTN2	intron_variant	9e-12	Brain region volumes	31676860
				rs4837565	116496541	NR	ASTN2	intron_variant	8e-13	Brain region volumes	31676860
				rs7850364	116498347	NA	ASTN2	intron_variant	4e-19	Height	30595370
				rs11792948	116501818	NR	ASTN2	intron_variant	2e-08	Brain region volumes	31676860
				rs11792948	116501818	NR	ASTN2	intron_variant	3e-12	Brain region volumes	31676860
				rs13298297	116501829	ASTN2	ASTN2	intron_variant	2e-08	Glomerular filtration rate (creatinine)	28452372
				rs35212715	116502142	ASTN2	ASTN2	intron_variant	2e-08	Hip circumference adjusted for BMI	34021172
				rs143186321	116502776	ASTN2	ASTN2	intron_variant	4e-08	Hip circumference adjusted for BMI	34021172
				rs4836732	116504416	ASTN2	ASTN2-AS1, ASTN2	intron_variant	3e-16	Estimated glomerular filtration rate	31152163
				rs4836732	116504416	ASTN2	ASTN2-AS1, ASTN2	intron_variant	4e-11	Osteoarthritis (hip)	30664745
				rs13283416	116539328	ASTN2	ASTN2-AS1, ASTN2	intron_variant	3e-09	Estimated glomerular filtration rate	30604766
				rs13283416	116539328	ASTN2	ASTN2-AS1, ASTN2	intron_variant	5e-14	Osteoarthritis (hip)	30374069
				rs4837613	116547246	ASTN2	ASTN2, ASTN2-AS1	intron_variant	3e-29	Appendicular lean mass	33097823
				rs1895062	116551207	ASTN2	ASTN2, ASTN2-AS1	intron_variant	1e-14	Breast cancer	29059683
				rs1407243	116552572	ASTN2	ASTN2, ASTN2-AS1	intron_variant	9e-09	PR interval	32439900
				rs1321917	116562650	ASTN2	ASTN2	intron_variant	1e-18	Estimated glomerular filtration rate	31152163
				rs1321917	116562650	NA	ASTN2	intron_variant	1e-18	Osteoarthritis (with total hip replacement)	34450027
				rs34886460	116597094	ASTN2	ASTN2	intron_variant	5e-11	Lung function (FEV1/FVC)	26635082
				rs145702943	116599654	NA	ASTN2	intron_variant	3e-11	Glycosphingolipids (d40:1) levels	35393526
				rs145702943	116599654	NA	ASTN2	intron_variant	1e-10	Glycosphingolipids (d41:1) levels	35393526
				rs145702943	116599654	NA	ASTN2	intron_variant	2e-13	Glycosphingolipids (d42:2) levels	35393526
				rs145702943	116599654	NA	ASTN2	intron_variant	5e-12	Glycosphingolipids (d42:1) levels	35393526
				rs6478246	116605966	NA	ASTN2	intron_variant	1e-09	Diastolic blood pressure	33230300
				rs6478246	116605966	NA	ASTN2	intron_variant	1e-08	Systolic blood pressure	33230300
				rs2416564	116608400	NA	ASTN2	intron_variant	3e-37	Height	30595370
				rs7871810	116612604	ASTN2	ASTN2	3_prime_UTR_variant	1e-09	Hip circumference adjusted for BMI	34021172
				rs1885245	116630134	ASTN2	ASTN2	intron_variant	5e-09	Hip shape (DXA scan)	30320955
				rs35910339	116632085	NA	ASTN2	intron_variant	6e-09	Waist-hip ratio	30595370
				rs803923	116639371	ASTN2	ASTN2	intron_variant	3e-08	Chronic obstructive pulmonary disease	30804561
				rs811458	116642992	NR	ASTN2	intron_variant	6e-09	Waist-to-hip ratio adjusted for BMI	31669095
				rs811689	116648477	NA	ASTN2	intron_variant	2e-09	Systolic blood pressure	30595370
				rs803903	116672011	NR	ASTN2	intron_variant	8e-12	Breast cancer	29059683
				rs57454229	116678958	NA	ASTN2	intron_variant	2e-11	Lung function (FVC)	30595370
				rs147773046	116707007	NA	ASTN2	intron_variant	5e-09	Glycosphingolipids (d38:1) levels	35393526
				rs34687269	116721853	NR	ASTN2	intron_variant	2e-12	Osteoarthritis (hip)	30664745
				rs10983324	116723058	NA	ASTN2	intron_variant	4e-08	Educational attainment (years of education)	30038396
				rs10983324	116723058	ASTN2	ASTN2	intron_variant	1e-09	Estimated glomerular filtration rate in non-diabetics	31451708
				rs10983324	116723058	ASTN2	ASTN2	intron_variant	3e-10	Estimated glomerular filtration rate	31451708
				rs1372330	116757309	NR	ASTN2	intron_variant	2e-08	Metastasis in stage I-III microsatellite instability low/stable colorectal cancer (time to event)	30738427
				rs1030831721	116801255	NA	ASTN2	intron_variant	2e-11	Glycosphingolipids (d40:1) levels	35393526
				rs1030831721	116801255	NA	ASTN2	intron_variant	2e-11	Glycosphingolipids (d41:1) levels	35393526
				rs1030831721	116801255	NA	ASTN2	intron_variant	3e-09	Glycosphingolipids (d38:1) levels	35393526
				rs1030831721	116801255	NA	ASTN2	intron_variant	2e-14	Glycosphingolipids (d42:2) levels	35393526
				rs1030831721	116801255	NA	ASTN2	intron_variant	8e-12	Glycosphingolipids (d42:1) levels	35393526
				rs117491755	116881377	ASTN2	ASTN2	intron_variant	2e-09	Drug-induced liver injury (isoniazid-containing anti-tuberculosis drugs)	33135175
				rs1013015909	116938175	NA	ASTN2	intron_variant	1e-10	Glycosphingolipids (d40:1) levels	35393526
				rs1013015909	116938175	NA	ASTN2	intron_variant	1e-09	Glycosphingolipids (d41:1) levels	35393526
				rs1013015909	116938175	NA	ASTN2	intron_variant	2e-08	Glycosphingolipids (d38:1) levels	35393526
				rs1013015909	116938175	NA	ASTN2	intron_variant	4e-13	Glycosphingolipids (d42:2) levels	35393526
				rs1013015909	116938175	NA	ASTN2	intron_variant	6e-11	Glycosphingolipids (d42:1) levels	35393526
				rs12347598	116948970	NR	ASTN2	intron_variant	1e-09	Gamma glutamyl transferase levels	33462484
				rs12347598	116948970	NA	ASTN2	intron_variant	3e-08	Gamma glutamyl transpeptidase	34594039
				rs10817969	116968766	NR	ASTN2	intron_variant	1e-12	Depression	30718901
				rs2418449	116969080	NR	ASTN2	intron_variant	3e-09	Major depressive disorder (MTAG)	33479212
				rs10759881	116971101	NR	ASTN2	intron_variant	9e-09	Bipolar disorder or major depressive disorder	31926635
				rs7856424	116971316	ASTN2	ASTN2	intron_variant	9e-09	Depression	29700475
				rs116877468	117045339	NA	ASTN2	intron_variant	4e-10	Glycosphingolipids (d40:1) levels	35393526
				rs116877468	117045339	NA	ASTN2	intron_variant	2e-12	Glycosphingolipids (d42:2) levels	35393526
				rs116877468	117045339	NA	ASTN2	intron_variant	3e-10	Glycosphingolipids (d42:1) levels	35393526
				rs10983537	117123436	NA	ASTN2	intron_variant	2e-09	Glycosphingolipids (d41:1) levels	35393526
				rs75689363	117222691	NA	ASTN2	intron_variant	1e-08	Glycosphingolipids (d38:1) levels	35393526
				rs74576908	117233764	NA	ASTN2	intron_variant	1e-09	Glycosphingolipids (d41:1) levels	35393526
				rs74576908	117233764	NA	ASTN2	intron_variant	8e-11	Glycosphingolipids (d40:1) levels	35393526
				rs74576908	117233764	NA	ASTN2	intron_variant	2e-13	Glycosphingolipids (d42:2) levels	35393526
				rs74576908	117233764	NA	ASTN2	intron_variant	6e-11	Glycosphingolipids (d42:1) levels	35393526
				rs35623509	117239152	ASTN2	ASTN2	intron_variant	2e-08	Feeling guilty	29500382
				rs1335415	117254067	NR	ASTN2	intron_variant	2e-09	Adolescent idiopathic scoliosis	30019117
				rs1339921	117336768	NA	ASTN2	intron_variant	2e-08	Vertex-wise cortical thickness	34910505
				rs1339921	117336768	NR	ASTN2	intron_variant	3e-09	Cortical thickness	34560273
				rs371953413	117353759	NA	ASTN2	intron_variant	5e-09	Glycosphingolipids (d42:1) levels	35393526
				rs10983636	117370555	NA	ASTN2	intron_variant	4e-09	Glycosphingolipids (d42:2) levels	35393526
				rs562775223	117445618	ASTN2	ASTN2 - NA	intergenic_variant	3e-08	Shoulder impingement or rotator cuff tear	33482370
				rs11789399	118597008	ASTN2	NA	intergenic_variant	6e-09	Bipolar disorder and schizophrenia	20889312
				rs71507562	118878026	TUBB4BP6	NA	intergenic_variant	2e-08	Sociability score	34054130
				rs7019215	118893387	NA	TUBB4BP6 - BRINP1	intergenic_variant	1e-08	Weight	34594039
				rs1039795718	118913220	NA	TUBB4BP6 - BRINP1	intergenic_variant	7e-09	Glycosphingolipids (d40:1) levels	35393526
				rs1039795718	118913220	NA	TUBB4BP6 - BRINP1	intergenic_variant	2e-08	Glycosphingolipids (d42:2) levels	35393526
				rs1039795718	118913220	NA	TUBB4BP6 - BRINP1	intergenic_variant	2e-08	Glycosphingolipids (d42:1) levels	35393526
				rs192986878	119150242	NA	TUBB4BP6 - BRINP1	intergenic_variant	3e-08	Glycosphingolipids (d40:1) levels	35393526
				rs10984444	119218069	Intergenic	BRINP1	intron_variant	1e-15	Educational attainment (MTAG)	30038396
				rs10984445	119218308	BRINP1	BRINP1	intron_variant	3e-08	Household income (MTAG)	31844048
				rs10984445	119218308	NA	BRINP1	intron_variant	3e-16	Educational attainment (years of education)	30038396
				rs10984445	119218308	NA	BRINP1	intron_variant	9e-10	Educational attainment (years of education)	30595370
				rs28503451	119223570	Intergenic	BRINP1	intron_variant	4e-11	Highest math class taken (MTAG)	30038396
				rs7867310	119225266	NA	BRINP1	intron_variant	2e-14	Educational attainment (years of education)	30038396
				rs990029	119230408	NA	BRINP1	intron_variant	9e-10	Educational attainment	34855049
				rs276949 x rs1576836	119254315	NR x NR	No mapped genes x BRINP1	intergenic_variant x intron_variant	4e-12	Total PHF-tau (SNP x SNP interaction)	32450446
				rs1221148	119284597	NA	BRINP1	intron_variant	7e-11	Lifetime smoking index	31689377
				rs4837631	119299670	BRINP1	BRINP1	intron_variant	7e-09	Smoking status (ever vs never smokers)	30643258
				rs4837631	119299670	NA	BRINP1	intron_variant	2e-11	Externalizing behaviour (multivariate analysis)	34446935
				rs4837631	119299670	NR	BRINP1	intron_variant	1e-11	Smoking initiation (ever regular vs never regular) (MTAG)	30643251
				rs4837631	119299670	NR	BRINP1	intron_variant	2e-09	Smoking initiation (ever regular vs never regular)	30643251
				rs4837631	119299670	NA	BRINP1	intron_variant	3e-09	Smoking status	30595370
				rs1359358	119311621	NA	BRINP1	intron_variant	1e-08	Lifetime smoking	34855049
				rs17635778	119402824	BRINP1	BRINP1 - NA	intergenic_variant	3e-09	Urinary sodium excretion	31409800
				rs2416699	119434462	NA	BRINP1 - NA	intergenic_variant	5e-10	Male-pattern baldness	28272467
				rs1009470	119526909	NA	NA	intergenic_variant	1e-09	Educational attainment (years of education)	30038396
				rs1009470	119526909	Intergenic	NA	intergenic_variant	3e-10	Educational attainment (MTAG)	30038396
				rs17580614	119631841	Intergenic	NA	intergenic_variant	1e-08	Educational attainment (MTAG)	30038396
				rs17580614	119631841	Intergenic	NA	intergenic_variant	3e-08	Highest math class taken (MTAG)	30038396
				rs17386987	119722154	NR	NA	intergenic_variant	7e-33	Adolescent idiopathic scoliosis	30019117
				rs567805973	119726743	NR	NA	intergenic_variant	2e-08	Deliberate self-harm	32546850
				rs10984700	119790704	Intergenic	NA	regulatory_region_variant	1e-08	Self-reported math ability	30038396
				rs117119938	119794657	NA	BRINP1 - LINC01613	intergenic_variant	9e-09	Brain shape (segment 217)	33821002
	14	10q22.2	10	rs10824456	76855700	NA	ATP5MC1P8 - KCNMA1	intergenic_variant	1e-08	Osteoarthritis of the hip or knee (with total joint replacement)	34450027
				rs79713414	76878609	NR	KCNMA1	intron_variant	5e-09	Protein quantitative trait loci (liver)	32778093
				rs2116830	76886778	KCNMA1	KCNMA1	3_prime_UTR_variant	3e-10	Obesity	21708048
				rs10762738	76935709	KCNMA1	KCNMA1, KCNMA1-AS1	intron_variant	2e-10	Hypospadias	25108383
				rs11001963	77001201	NA	KCNMA1	intron_variant	4e-10	Body mass index	34594039
				rs11001963	77001201	NR	KCNMA1	intron_variant	2e-09	Body mass index	31669095
				rs11001963	77001201	NA	KCNMA1	intron_variant	9e-11	Body mass index	30239722
				rs11001963	77001201	NA	KCNMA1	intron_variant	4e-09	Body mass index	30595370
				rs11001981	77038201	NA	KCNMA1	intron_variant	6e-11	Balding type 1	30595370
				rs17480656	77047262	NR	KCNMA1	intron_variant	7e-11	Male-pattern baldness	30573740
				rs1247769	77048422	NR	KCNMA1	intron_variant	3e-09	DNA methylation variation (age effect)	30348214
				rs1247769	77048422	NR	KCNMA1	intron_variant	2e-08	DNA methylation variation (age effect)	30348214
				rs12230379 x rs573048	77243738	NR x NR	No mapped genes x KCNMA1	intergenic_variant x intron_variant	5e-08	Neurofibrillary tangles (SNP x SNP interaction)	32450446
				rs7095163	77280752	NA	KCNMA1	intron_variant	7e-09	Height	30595370
				rs10824516	77292308	NR	KCNMA1	intron_variant	1e-29	Spherical equivalent	32352494
				rs7895108	77301700	KCNMA1	KCNMA1	intron_variant	3e-69	Refractive error	32231278
				rs7895108	77301700	KCNMA1	KCNMA1	intron_variant	8e-19	Spherical equivalent or myopia (age of diagnosis)	29808027
				rs10824518	77303784	KCNMA1	KCNMA1	intron_variant	3e-22	Myopia	27182965
				rs10824518	77303784	NR	KCNMA1	intron_variant	3e-16	Myopia (age of diagnosis)	29808027
				rs7903931	77354932	NR	KCNMA1, KCNMA1-AS3	intron_variant	1e-10	Low myopia vs hyperopia	33830181
				rs35806	77406072	NR	KCNMA1	intron_variant	3e-08	B cell lymphocyte profile difference (7 days post influenza vaccination)	33230199
				rs816850	77492688	KCNMA1	KCNMA1	intron_variant	3e-11	Estimated glomerular filtration rate	31152163
				rs816850	77492688	NA	KCNMA1	intron_variant	4e-08	Serum creatinine levels	34594039
				rs3127447	77493503	KCNMA1	KCNMA1	intron_variant	3e-08	Estimated glomerular filtration rate	31015462
				rs816828	77532110	KCNMA1	KCNMA1	intron_variant	2e-10	Estimated glomerular filtration rate	31152163
				rs2253201	77596639	NR	KCNMA1	intron_variant	4e-08	Angioedema in response to angiotensin-converting enzyme inhibitor and/or angiotensin receptor blocker	32080354
				rs7071206	77641558	NA	KCNMA1 - RNU6-1266P	intergenic_variant	6e-16	Bone mineral density (spine)	34673960
				rs7071206	77641558	KCNMA1	KCNMA1 - RNU6-1266P	intergenic_variant	5e-09	Lumbar spine bone mineral density	29499414
				rs7071206	77641558	KCNMA1	KCNMA1 - RNU6-1266P	intergenic_variant	5e-19	Lumbar spine bone mineral density	22504420
				rs1877998	77651982	NA	KCNMA1 - NA	intergenic_variant	2e-31	Heel bone mineral density	30048462
				rs1877998	77651982	KCNMA1	KCNMA1 - NA	intergenic_variant	2e-15	Heel bone mineral density	28869591
				rs1877998	77651982	KCNMA1	KCNMA1 - NA	intergenic_variant	4e-08	Heel bone mineral density	28869591
				rs1877998	77651982	KCNMA1	KCNMA1 - NA	intergenic_variant	1e-08	Heel bone mineral density	28869591
				rs4979905	77656609	KCNMA1	KCNMA1 - NA	intergenic_variant	3e-29	Heel bone mineral density	30598549
				rs4979905	77656609	NA	KCNMA1 - NA	intergenic_variant	2e-32	Heel bone mineral density	30595370
				rs10824560	77657143	NA	KCNMA1 - NA	intergenic_variant	3e-32	Heel bone mineral density	30048462
				rs11002249	77687470	NA	KCNMA1 - RNU6-1266P	intergenic_variant	1e-12	Bone mineral density (spine)	34673960
	15	20q11.22	20	rs17401449	33480139	NR	SNTA1 - CBFA2T2	intergenic_variant	1e-14	Non-melanoma skin cancer	29739929
				rs17401449	33480139	NR	SNTA1 - CBFA2T2	intergenic_variant	2e-192	Low tan response	29739929
				rs17401449	33480139	NA	SNTA1 - CBFA2T2	intergenic_variant	6e-17	Cancer (pleiotropy)	32887889
				rs17401449	33480139	NA	SNTA1 - CBFA2T2	intergenic_variant	3e-20	Melanoma	32887889
				rs187449369	33490110	NR	CBFA2T2	5_prime_UTR_variant	1e-10	Appendicular lean mass	31761296
				rs187449369	33490110	CBFA2T2	CBFA2T2	5_prime_UTR_variant	6e-28	Hip circumference adjusted for BMI	34021172
				rs2150165	33539865	NR	CBFA2T2	intron_variant	1e-14	Mean corpuscular volume	32888493
				rs76771178	33542845	NA	CBFA2T2	intron_variant	9e-13	Red cell distribution width	30595370
				rs149142833	33600336	NA	CBFA2T2	5_prime_UTR_variant	4e-15	Hemoglobin A1c levels	34594039
				rs149142833	33600336	CBFA2T2	CBFA2T2	5_prime_UTR_variant	3e-10	Triglyceride levels	32203549
				rs149142833	33600336	NA	CBFA2T2	5_prime_UTR_variant	3e-09	Triglycerides	34594039
				rs149142833	33600336	CBFA2T2	CBFA2T2	5_prime_UTR_variant	6e-17	Hip circumference adjusted for BMI	34021172
				rs3213180	33675818	NA	E2F1	3_prime_UTR_variant	3e-12	Height	34594039
				rs3213180	33675818	NA	E2F1	3_prime_UTR_variant	2e-10	Mean corpuscular volume	34594039
				rs3213180	33675818	E2F1	E2F1	3_prime_UTR_variant	5e-13	Height	31562340
				rs3213141	33686574	E2F1	E2F1 - PXMP4	TF_binding_site_variant	4e-08	Waist circumference adjusted for body mass index	34021172
				rs6059412	33693023	E2F1	E2F1 - PXMP4	intergenic_variant	1e-19	Heel bone mineral density	30598549
				rs6059412	33693023	NA	E2F1 - PXMP4	intergenic_variant	3e-22	Heel bone mineral density	30595370
				rs548466113	33700111	NA	E2F1 - PXMP4	intergenic_variant	2e-17	Heel bone mineral density	30048462
				rs113938611	33701916	NA	E2F1 - PXMP4	TF_binding_site_variant	9e-09	Mean corpuscular hemoglobin	30595370
				rs13042148	33710480	NR	PXMP4	intron_variant	2e-21	Sex hormone-binding globulin levels adjusted for BMI	32042192
				rs13042148	33710480	NR	PXMP4	intron_variant	3e-14	Sex hormone-binding globulin levels	32042192
				rs13042148	33710480	NR	PXMP4	intron_variant	6e-20	Sex hormone-binding globulin levels adjusted for BMI	32042192
				rs13042148	33710480	CDK5RAP1	PXMP4	intron_variant	7e-12	Diastolic blood pressure	30224653
				rs13042148	33710480	NR	PXMP4	intron_variant	1e-14	Sex hormone-binding globulin levels	32042192
				rs13042148	33710480	NR	PXMP4	intron_variant	1e-25	Sex hormone-binding globulin levels	32042192
				rs13042148	33710480	NR	PXMP4	intron_variant	9e-39	Sex hormone-binding globulin levels adjusted for BMI	32042192
				rs34879158	33712828	NR	PXMP4	intron_variant	9e-13	Appendicular lean mass	31761296
				rs34879158	33712828	PXMP4	PXMP4	intron_variant	2e-63	Appendicular lean mass	33097823
				rs34879158	33712828	NA	PXMP4	intron_variant	3e-101	Height	30595370
				rs34587839	33712865	NA	PXMP4	intron_variant	1e-09	Platelet count	34594039
				rs1074683	33716847	PXMP4	PXMP4	intron_variant	1e-14	Height	23563607
				rs1074683	33716847	PXMP4	PXMP4	intron_variant	8e-38	Height	25282103
				rs181906823	33718924	NR	PXMP4	intron_variant	4e-09	Protein quantitative trait loci (liver)	32778093
				rs67611724	33720469	NR	PXMP4 - ZNF341	TF_binding_site_variant	7e-14	Sex hormone-binding globulin levels	33462484
				rs67611724	33720469	NR	PXMP4 - ZNF341	TF_binding_site_variant	5e-16	Alanine aminotransferase levels	33462484
				rs67611724	33720469	NR	PXMP4 - ZNF341	TF_binding_site_variant	1e-10	Aspartate aminotransferase to alanine aminotransferase ratio	33462484
				rs67611724	33720469	NR	PXMP4 - ZNF341	TF_binding_site_variant	7e-13	Glycated hemoglobin levels	33462484
				rs67611724	33720469	NR	PXMP4 - ZNF341	TF_binding_site_variant	3e-09	Triglyceride levels	33462484
				rs7274811	33745375	ZNF341	ZNF341	intron_variant	6e-22	Height	20881960
				rs7274811	33745375	ZNF341	ZNF341	intron_variant	7e-16	Hip circumference adjusted for BMI	34021172
				rs111930714	33770937	NR	ZNF341	intron_variant	4e-15	Non-melanoma skin cancer	29739929
				rs34633531	33770982	ZNF341	ZNF341	intron_variant	3e-10	Hip circumference adjusted for BMI	34021172
				rs78382342	33772305	NR	ZNF341	intron_variant	1e-207	Low tan response	29739929
				rs12625495	33775731	ZNF341	ZNF341	intron_variant	6e-11	Height	28552196
				rs6088300	33777663	ZNF341	ZNF341	intron_variant	3e-13	Hip circumference adjusted for BMI	34021172
				rs4911132	33785720	ZNF341	ZNF341	intron_variant	6e-13	Hip circumference adjusted for BMI	34021172
				rs140105337	33788939	ZNF341, RP4-553F4.6	ZNF341-AS1, ZNF341	synonymous_variant	2e-08	Hip circumference adjusted for BMI	34021172
				rs6088316	33839036	NA	CHMP4B	intron_variant	8e-17	Non-melanoma skin cancer	34290314
				rs7274168	33848172	NA	CHMP4B	intron_variant	6e-09	Type 2 diabetes	30595370
				rs149389676	33870592	NA	CHMP4B - TPM3P2	intergenic_variant	3e-54	Hair color	30595370
				rs181451002	33878413	CHMP4B	CHMP4B - TPM3P2	intergenic_variant	3e-09	Offspring birth weight	31043758
				rs736264	33894580	NA	CHMP4B - TPM3P2	intergenic_variant	1e-08	Melanoma	32887889
				rs62209647	33917852	NR	TPM3P2 - PIGPP3	regulatory_region_variant	1e-15	Non-melanoma skin cancer	29739929
				rs62209647	33917852	NA	TPM3P2 - PIGPP3	regulatory_region_variant	8e-242	Serum levels of protein ASIP	35078996
				rs62209647	33917852	TPM3P2	TPM3P2 - PIGPP3	regulatory_region_variant	9e-30	Squamous cell carcinoma	31174203
				rs62209647	33917852	TPM3P2	TPM3P2 - PIGPP3	regulatory_region_variant	5e-10	Hip circumference adjusted for BMI	34021172
				rs6088347	33920304	NA	TPM3P2 - PIGPP3	intergenic_variant	5e-13	Sunburns	30595370
				rs2378026; rs6142044; rs732559; rs2050209; rs6088343; rs2092475; rs17091328	33921845	NR	TPM3P2 - PIGPP3; No mapped genes; No mapped genes; No mapped genes; No mapped genes; No mapped genes; No mapped genes	intergenic_variant; intergenic_variant; non_coding_transcript_exon_variant; regulatory_region_variant; regulatory_region_variant; regulatory_region_variant; intergenic_variant	3e-15	Core binding factor acute myeloid leukemia	27903959
				rs2378026; rs6142044; rs732559; rs2050209; rs6088343; rs2092475; rs17091328	33921845	NR	TPM3P2 - PIGPP3; No mapped genes; No mapped genes; No mapped genes; No mapped genes; No mapped genes; No mapped genes	intergenic_variant; intergenic_variant; non_coding_transcript_exon_variant; regulatory_region_variant; regulatory_region_variant; regulatory_region_variant; intergenic_variant	3e-11	Core binding factor acute myeloid leukemia	27903959
				rs2377955	33937564	NR	TPM3P2 - PIGPP3	intergenic_variant	4e-09	Cortical surface area	34560273
				rs973409	33948558	NA	TPM3P2 - PIGPP3	intergenic_variant	2e-10	Non-melanoma skin cancer	34290314
				rs62211989	33950585	RALY	TPM3P2 - PIGPP3	intergenic_variant	3e-14	Youthful appearance (self-reported)	32339537
				rs62211989	33950585	NR	TPM3P2 - PIGPP3	intergenic_variant	3e-13	Appendicular lean mass	31761296
				rs13041173	33955008	RALY	TPM3P2 - PIGPP3	intergenic_variant	2e-09	HDL cholesterol levels	32203549
				rs4911382	33965289	RALY	PIGPP3	non_coding_transcript_exon_variant	3e-09	Adult body size	32376654
				rs4911382	33965289	NA	PIGPP3	non_coding_transcript_exon_variant	8e-13	Body mass index	30595370
				rs6142067	33968766	NR	PIGPP3 - RALY-AS1	intergenic_variant	1e-12	Body mass index	31669095
				rs6142067	33968766	NA	PIGPP3 - RALY-AS1	intergenic_variant	4e-13	Body mass index	30239722
				rs6142068	33969366	NA	PIGPP3 - RALY-AS1	intergenic_variant	1e-09	White blood cell count	30595370
				rs2284378	34000289	RALY, EIF2S2, ASIP	RALY	intron_variant	1e-08	Breast cancer	22976474
				rs2300206	34002002	RALY	RALY	intron_variant	2e-08	Cancer	27197191
				rs2268078	34008898	RALY	RALY	intron_variant	2e-10	Type 2 diabetes	30297969
				rs2268078	34008898	NR	RALY	intron_variant	2e-15	Type 2 diabetes	32541925
				rs13043392	34018929	RALY	RALY	intron_variant	5e-11	Hip circumference adjusted for BMI	34021172
				rs1555075	34022595	RALY	RALY	intron_variant	5e-10	Spherical equivalent or myopia (age of diagnosis)	29808027
				rs2284386	34056590	NA	RALY	intron_variant	2e-09	Non-melanoma skin cancer	34290314
				rs79078695	34067011	RALY	RALY	intron_variant	5e-08	Hip circumference adjusted for BMI	34021172
				rs79078695	34067011	RALY	RALY	intron_variant	2e-10	Hip circumference adjusted for BMI	34021172
				rs78116891	34067885	NA	RALY	intron_variant	6e-25	Height	30595370
				rs6059655	34077942	RALY	RALY	intron_variant	5e-98	Cutaneous malignant melanoma	32341527
				rs6059655	34077942	RALY	RALY	intron_variant	5e-62	Nevus count or cutaneous melanoma	32341527
				rs6059655	34077942	RALY, ASIP	RALY	intron_variant	8e-17	Non-melanoma skin cancer	29739929
				rs6059655	34077942	RALY	RALY	intron_variant	8e-40	Cutaneous squamous cell carcinoma	32041948
				rs6059655	34077942	RALY, ASIP	RALY	intron_variant	1e-307	Low tan response	29739929
				rs6059655	34077942	RALY	RALY	intron_variant	2e-307	Red vs. brown/black hair color	30531825
				rs6059655	34077942	RALY	RALY	intron_variant	8e-149	Blond vs. brown/black hair color	30531825
				rs6059655	34077942	NA	RALY	intron_variant	4e-60	Skin cancer	34594039
				rs6059655	34077942	NA	RALY	intron_variant	3e-38	Melanoma	32887889
				rs6059655	34077942	NR	RALY	intron_variant	2e-13	Appendicular lean mass	31761296
				rs6059655	34077942	RALY	RALY	intron_variant	3e-45	Basal cell carcinoma	33549134
				rs6059655	34077942	NA	RALY	intron_variant	1e-12	Cancer	33893285
				rs6059655	34077942	RALY	RALY	intron_variant	1e-100	Hair color	29662168
				rs6059655	34077942	RALY	RALY	intron_variant	9e-21	Squamous cell carcinoma	26829030
				rs6059655	34077942	ASIP, RALY	RALY	intron_variant	5e-13	Skin colour saturation	25963972
				rs6059655	34077942	RALY, ASIP	RALY	intron_variant	5e-23	Melanoma	28212542
				rs6059655	34077942	ASIP, RALY	RALY	intron_variant	3e-09	Facial pigmentation	25705849
				rs6059655	34077942	RALY	RALY	intron_variant	1e-11	Red cell distribution width	32888494
				rs6059655	34077942	CHMP4B	RALY	intron_variant	2e-08	Feeling nervous	29500382
				rs6059655	34077942	RALY	RALY	intron_variant	3e-26	Basal cell carcinoma	27539887
				rs6059655	34077942	RALY-ASIP	RALY	intron_variant	3e-14	Cutaneous squamous cell carcinoma	27424798
				rs6059655	34077942	RALY, EIF252, ASIP, AHCY, ITCH	RALY	intron_variant	1e-19	Vitiligo	27723757
				rs6059655	34077942	RALY	RALY	intron_variant	3e-70	Basal cell carcinoma	31174203
				rs6059655	34077942	RALY	RALY	intron_variant	5e-78	Keratinocyte cancer (MTAG)	31174203
				rs6059655	34077942	NA	RALY	intron_variant	1e-269	Sunburns	30595370
				rs4911405	34087161	NA	RALY	intron_variant	3e-08	Biological sex	33888908
				rs6059662	34087921	NR	RALY	intron_variant	2e-17	Type 2 diabetes	32541925
				rs6059662	34087921	EIF2S2	RALY	intron_variant	2e-08	Type 2 diabetes	30054458
				rs16434	34089222	NA	RALY, EIF2S2	3_prime_UTR_variant	3e-11	Body mass index	34594039
				rs370844658	34091770	NA	EIF2S2, RALY	intron_variant	3e-08	White blood cell count	34594039
				rs6142096	34098852	NR	RALY, EIF2S2	intron_variant	2e-16	Body mass index	30108127
				rs6087557	34110469	NR	EIF2S2	intron_variant	2e-13	Platelet count	32888493
				rs4911408	34112760	NA	EIF2S2 - RPS2P1	upstream_gene_variant	7e-11	Vertex-wise cortical thickness	34910505
				rs2378078	34126922	CHMP4B, RALY, EIF2S2	RPS2P1 - ASIP	intergenic_variant	5e-19	Refractive error	32231278
				rs11907546	34131991	Intergenic	RPS2P1 - ASIP	intergenic_variant	3e-09	Cancer	27197191
				rs35595751	34133778	EIF2S2	RPS2P1 - ASIP	intron_variant	3e-10	Estimated glomerular filtration rate in non-diabetics	31451708
				rs4911414	34141638	ASIP	RPS2P1 - ASIP	regulatory_region_variant	4e-09	Tanning	23548203
				rs138420028	34164285	NA	RPS2P1 - ASIP	intergenic_variant	2e-23	Hair color	30595370
				rs565102642	34231418	ASIP	ASIP	intron_variant	1e-136	Blood protein levels	29875488
				rs6059743	34259905	NA	ASIP	intron_variant	1e-10	Non-melanoma skin cancer	34290314
				rs819135	34259961	NA	ASIP	intron_variant	1e-21	Heel bone mineral density	30048462
				rs819135	34259961	NA	ASIP	intron_variant	1e-13	Balding type 1	30595370
				rs150653367	34289364	NA	AHCY	intron_variant	1e-20	Height	30595370
				rs6142137	34316098	AHCY	AHCY - ITCH	intergenic_variant	2e-11	Heel bone mineral density	30598549
				rs819131	34320043	AHCY	AHCY - ITCH	intergenic_variant	2e-09	Walking pace	33128006
				rs6087571	34324285	AHCY	AHCY - ITCH	regulatory_region_variant	2e-14	Hip circumference adjusted for BMI	34021172
				rs6088466	34325728	NR	AHCY - ITCH	intergenic_variant	4e-16	Male-pattern baldness	30573740
				rs819140	34327948	AHCY	AHCY - ITCH	regulatory_region_variant	2e-19	Liver enzyme levels (alanine transaminase)	33972514
				rs12624640	34364319	NA	ITCH	intron_variant	6e-16	HDL cholesterol	34594039
				rs8184730	34364722	NR	ITCH	intron_variant	3e-10	Appendicular lean mass	31761296
				rs6142147	34365538	NA	ITCH	5_prime_UTR_variant	5e-09	Red blood cell count	30595370
				rs539218700	34370663	NR	ITCH	intron_variant	2e-11	Appendicular lean mass	31761296
				rs369739453	34380603	NA	ITCH	intron_variant	6e-09	Carotid intima media thickness (maximum)	34852643
				rs749761903	34383363	NR	ITCH	intron_variant	5e-11	Sex hormone-binding globulin levels adjusted for BMI	32042192
				rs749761903	34383363	NR	ITCH	intron_variant	4e-10	Sex hormone-binding globulin levels	32042192
				rs6087579	34397349	ITCH	ITCH	intron_variant	1e-35	Estimated glomerular filtration rate	31152163
				rs62212171	34399881	NR	ITCH	intron_variant	1e-09	Neuroticism	29942085
				rs62212171	34399881	NR	ITCH	intron_variant	4e-18	Appendicular lean mass	31761296
				rs62212171	34399881	ASIP	ITCH	intron_variant	1e-97	Blood protein levels	30072576
				rs62212171	34399881	PXMP4	ITCH	intron_variant	3e-10	Feeling nervous	29500382
				rs62212171	34399881	NR	ITCH	intron_variant	3e-08	Neurociticism	29500382
				rs62212173	34406823	NR	ITCH	intron_variant	1e-09	Irritable mood	29500382
				rs759049867	34417704	NR	ITCH	intron_variant	1e-11	Appendicular lean mass	31761296
				rs13044413	34433151	NA	ITCH	intron_variant	8e-23	Heel bone mineral density	30048462
				rs13044413	34433151	ITCH	ITCH	intron_variant	2e-14	Heel bone mineral density	28869591
				rs13044413	34433151	ITCH	ITCH	intron_variant	5e-10	Heel bone mineral density	28869591
				rs6059844	34448677	AHCY, ITCH, DYNLRB1, MAP1LC3A, PIGU, NCOA6, TP53INP2	ITCH	intron_variant	7e-09	Pork consumption	32066663
				rs6059844	34448677	AHCY, ITCH, DYNLRB1, MAP1LC3A, PIGU, NCOA6, TP53INP2	ITCH	intron_variant	7e-09	Oily fish consumption	32066663
				rs6059844	34448677	NA	ITCH	intron_variant	3e-12	Lung function (FEV1/FVC)	30595370
				rs148075685	34470422	NR	ITCH	intron_variant	5e-24	Sex hormone-binding globulin levels adjusted for BMI	32042192
				rs148075685	34470422	NR	ITCH	intron_variant	2e-20	Sex hormone-binding globulin levels	32042192
				rs878639	35306660	NA	UQCC1	splice_region_variant	1e-300	Height	30595370
				rs6058227	35308144	UQCC1	UQCC1	intron_variant	2e-09	Height	28552196
				rs117863149	35309346	UQCC1	UQCC1	intron_variant	8e-09	Hip circumference adjusted for BMI	34021172
				rs1406948	35317816	GDF5	UQCC1	intron_variant	2e-09	Waist-to-hip ratio adjusted for BMI in active individuals	28448500
				rs1406948	35317816	GDF5	UQCC1	intron_variant	1e-11	Waist-to-hip ratio adjusted for BMI in active individuals	28448500
				rs1406948	35317816	GDF5	UQCC1	intron_variant	1e-10	Waist-to-hip ratio adjusted for BMI (joint analysis for main effect and physical activity interaction)	28448500
				rs1406948	35317816	NR	UQCC1	intron_variant	2e-19	Waist-to-hip ratio adjusted for BMI	30239722
				rs1406948	35317816	NA	UQCC1	intron_variant	4e-15	Waist-hip ratio	30239722
				rs1406948	35317816	NR	UQCC1	intron_variant	4e-15	Waist-hip ratio	30239722
				rs6060369	35319358	NR	UQCC1	intron_variant	1e-13	Height	31217584
				rs6060369	35319358	BFZB	UQCC1	intron_variant	2e-16	Height	18193045
				rs6060369	35319358	UQCC	UQCC1	intron_variant	8e-32	Height	25429064
				rs6060369	35319358	UQCC, GDF5	UQCC1	intron_variant	1e-16	Height	18391950
				rs2425059	35324568	NA	UQCC1	intron_variant	2e-14	Lung function (FVC) and waist to hip ratio adjusted for BMI	33766948
				rs6060373	35326405	NR	UQCC1	intron_variant	1e-13	Height	31217584
				rs6060373	35326405	GDF5	UQCC1	intron_variant	2e-17	Height	18391952
				rs147058474	35327015	NA	UQCC1	intron_variant	7e-16	Height	30595370
				rs11481307	35328012	NR	UQCC1	intron_variant	1e-11	Appendicular lean mass	31761296
				rs2248393	35338300	NR	UQCC1	intron_variant	4e-14	Osteoarthritis	30664745
				rs17421899	35347635	NR	UQCC1	intron_variant	1e-09	Appendicular lean mass	31761296
				rs17421899	35347635	UQCC1	UQCC1	intron_variant	4e-09	Hip circumference adjusted for BMI	34021172
				rs6142351	35348535	NA	UQCC1	intron_variant	5e-16	Lung function (FEV1) and waist to hip ratio adjusted for BMI	33766948
				rs62211527	35353059	UQCC1	UQCC1	intron_variant	4e-12	Hip circumference adjusted for BMI	34021172
				rs551320013	35357672	NR	UQCC1	intron_variant	4e-13	Appendicular lean mass	31761296
				rs150487860	35358096	UQCC1	UQCC1	intron_variant	6e-10	Hip circumference adjusted for BMI	34021172
				rs4911492	35363996	GDF5	UQCC1	intron_variant	7e-10	Waist-to-hip ratio adjusted for body mass index	28448500
				rs547181612	35371345	NR	UQCC1	intron_variant	3e-17	Appendicular lean mass	31761296
				rs547181612	35371345	NR	UQCC1	intron_variant	1e-16	Osteoarthritis of the hip or knee	30664745
				rs73109573	35375415	UQCC1	UQCC1	intron_variant	1e-11	Hip circumference adjusted for BMI	34021172
				rs4911494	35384111	UQCC1	UQCC1	missense_variant	2e-16	Waist-to-hip ratio adjusted for BMI (additive genetic model)	30778226
				rs4911494	35384111	UQCC1	UQCC1	missense_variant	3e-16	Waist-to-hip ratio adjusted for BMI (additive genetic model)	30778226
				rs4911494	35384111	UQCC1	UQCC1	missense_variant	3e-13	Waist-to-hip ratio adjusted for BMI (additive genetic model)	30778226
				rs4911494	35384111	UQCC1	UQCC1	missense_variant	3e-14	Waist-to-hip ratio adjusted for BMI (additive genetic model)	30778226
				rs4911180	35385145	UQCC	UQCC1	intron_variant	2e-08	Waist-to-hip ratio adjusted for body mass index	28448500
				rs4911180	35385145	NR	UQCC1	intron_variant	3e-09	Waist-to-hip ratio adjusted for BMI	26426971
				rs4911180	35385145	NR	UQCC1	intron_variant	4e-10	Waist-to-hip ratio adjusted for BMI x sex x age interaction (4df test)	26426971
				rs6088813	35387378	UQCC1	UQCC1	intron_variant	5e-19	Lung function (FVC)	30175238
				rs6088813	35387378	NR	UQCC1	intron_variant	3e-10	Height	31217584
				rs6088813	35387378	UQCC	UQCC1	intron_variant	1e-13	Height	19343178
				rs1204656	35395043	NA	UQCC1	intron_variant	1e-16	Copine-1 levels	28240269
				rs1886693	35398763	UQCC1	UQCC1	intron_variant	2e-09	Height	34270706
				rs62210588	35400311	NR	UQCC1	intron_variant	7e-10	Non-melanoma skin cancer	29739929
				rs62210588	35400311	NR	UQCC1	intron_variant	4e-207	Low tan response	29739929
				rs1204660	35405288	UQCC1	UQCC1	intron_variant	2e-12	Hip circumference adjusted for BMI	34021172
				rs7409538	35415068	UQCC1	UQCC1 - GDF5-AS1	intergenic_variant	2e-08	Hip circumference adjusted for BMI	34021172
				rs4911498	35419712	UQCC1	UQCC1 - GDF5-AS1	intergenic_variant	4e-08	Hip circumference adjusted for BMI	34021172
				rs143384	35437976	UQCC1	GDF5	5_prime_UTR_variant	1e-23	Lung function (FVC)	30804560
				rs143384	35437976	UQCC1	GDF5	5_prime_UTR_variant	4e-12	FEV1	30804560
				rs143384	35437976	UQCC1	GDF5	5_prime_UTR_variant	1e-09	Peak expiratory flow	30804560
	16	21q21.3	21	rs7276463	28730296	N6AMT1	NA - U6	intergenic_variant	2e-19	Liver enzyme levels (gamma-glutamyl transferase)	33972514
				rs59884963	28753586	N6AMT1	U6 - NA	regulatory_region_variant	4e-16	Pulse pressure	30578418
				rs455804	29773850	GRIK1	GRIK1	intron_variant	5e-10	Hepatocellular carcinoma	22807686
				rs117155764	29853394	NR	GRIK1	intron_variant	2e-09	Protein quantitative trait loci (liver)	32778093
				rs455425	29979902	CLDN17	GRIK1 - NA	intergenic_variant	5e-08	Number of sexual partners	30643258
				rs6934929 x rs7276462	30057318	EYS x GRIK1	No mapped genes x No mapped genes	intron_variant x intergenic_variant	2e-08	Nasopharyngeal carcinoma (SNP x SNP interaction)	24376627
				rs8130309	30087911	NA	GRIK1 - CLDN17	intergenic_variant	9e-11	Externalizing behaviour (multivariate analysis)	34446935
				rs478474	30110251	NR	NA - CLDN17	intergenic_variant	3e-08	Smoking initiation (ever regular vs never regular) (MTAG)	30643251
				rs633074	30148442	NA	GRIK1 - CLDN17	intergenic_variant	5e-08	Neuroticism conditioned on Townsend deprivation index (multi-trait conditioning and joint analysis)	33349686
				rs2832645	30168105	NA	CLDN17 - LINC00307	intergenic_variant	4e-08	Neuroticism conditioned on cognitive performance (multi-trait conditioning and joint analysis)	33349686
				rs2832645	30168105	NA	CLDN17 - LINC00307	intergenic_variant	2e-08	Neuroticism conditioned on educational attainment (multi-trait conditioning and joint analysis)	33349686
				rs686364	30215475	NR	CLDN8	missense_variant	1e-17	Urate levels	33356394
				rs686364	30215475	NA	CLDN8	missense_variant	3e-17	Serum uric acid levels	34594039
