# Supplementary material for: Combined genome-wide association study of 136 quantitative ear morphology traits in multiple populations reveal 8 novel loci
Source: PLoS Genet. 2023 Jul 17;19(7):e1010786. doi: 10.1371/journal.pgen.1010786 (PMC10351707; doi:10.1371/journal.pgen.1010786)
Supplement: S8 Table — (XLSX) [file pgen.1010786.s018.xlsx]

## Sheet: Sheet1
	Table S8. Enrichment results of the 31 nearby genes of the 16 ear-associated loci.
	Terms that related to ear morphogenesis are highlighted.
	ONTOLOGY	Term	Description	Genes	LogP
	GO Biological Processes	GO:0001501	skeletal system development	DLX6,HAS2,TBX15,ANKH,SP5	-3.96147
	GO Biological Processes	GO:0090596	sensory organ morphogenesis	PRDM1,DLX6,INTU,MYO3B	-3.95517
	GO Biological Processes	GO:0007423	sensory organ development	PRDM1,DLX6,ATG5,INTU,MYO3B	-3.77013
	GO Biological Processes	GO:0048839	inner ear development	DLX6,ATG5,MYO3B	-3.10013
	GO Biological Processes	GO:0048568	embryonic organ development	PRDM1,DLX6,TBX15,MYO3B	-3.08345
	GO Biological Processes	GO:0043583	ear development	DLX6,ATG5,MYO3B	-2.9337
	GO Biological Processes	GO:0048705	skeletal system morphogenesis	HAS2,TBX15,SP5	-2.88855
	GO Biological Processes	GO:0048598	embryonic morphogenesis	DLX6,TBX15,INTU,MYO3B	-2.67153
	GO Biological Processes	GO:0048562	embryonic organ morphogenesis	DLX6,TBX15,MYO3B	-2.56632
	GO Molecular Functions	GO:0001227	DNA-binding transcription repressor activity, RNA polymerase II-specific	PRDM1,TBX15,SP5	-2.45064
	GO Molecular Functions	GO:0001217	DNA-binding transcription repressor activity	PRDM1,TBX15,SP5	-2.43557
	GO Biological Processes	GO:0050678	regulation of epithelial cell proliferation	DLX6,HAS2,INTU	-2.24032
	GO Biological Processes	GO:0070925	organelle assembly	LRBA,ATG5,INTU,SPAG17	-2.19645
	GO Biological Processes	GO:0007005	mitochondrion organization	LRBA,ATG5,UQCC1	-2.09909
