# Supplementary material for: Combined genome-wide association study of 136 quantitative ear morphology traits in multiple populations reveal 8 novel loci
Source: PLoS Genet. 2023 Jul 17;19(7):e1010786. doi: 10.1371/journal.pgen.1010786 (PMC10351707; doi:10.1371/journal.pgen.1010786)
Supplement: S9 Table — (XLSX) [file pgen.1010786.s019.xlsx]

## Sheet: Sheet1
	Table S9. The evidence of the 16 ear-associated lead SNPs or nearby genes in four databases including 3DSNP, VISTA, Harmonizome, and MGI.
	First 8 loci were novel and following 8 loci were previously reported.
	3DSNP_Score:The total score of functionality for this SNP
	3DSNP_3D interacting gene: This SNP is linked to N genes via chromatin loops
	3DSNP_Enhancer: It locates in Enhancer state in N cell types
	3DSNP_Promoter: It locates in Promoter state in N cell types
	3DSNP_TFBS: It locates in N transcription factor binding sites
	3DSNP_Motif: It alters N sequence motifs
	Harmonizome_ClinVar Gene-Phenotype Associations: Phenotypes associated with this gene from the curated ClinVar Gene-Phenotype Associations dataset
	Harmonizome_CTD Gene-Disease Associations: Diseases associated with this gene/protein from the curated CTD Gene-Disease Associations dataset
	Harmonizome_GAD High Level Gene-Disease Associations: Diseases associated with this gene in GWAS and other genetic association datasets from the GAD High Level Gene-Disease Associations dataset)
	Harmonizome_DISEASES Experimental Gene-Disease Assocation Evidence Scores: Diseases associated with this gene in GWAS datasets from the DISEASES Experimental Gene-Disease Assocation Evidence Scores dataset
	Harmonizome_DISEASES Text-mining Gene-Disease Assocation Evidence Scores: Diseases co-occuring with this gene in abstracts of biomedical publications from the DISEASES Text-mining Gene-Disease Assocation Evidence Scores dataset
	Harmonizome_GWASdb SNP-Phenotype/Disease Associations: Phenotypes/Disease associated with this gene in GWAS datasets from the GWASdb SNP-Phenotype Associations dataset
	Harmonizome_HPO Gene-Disease Associations: Phenotypes associated with this gene by mapping known disease genes to disease phenotypes from the HPO Gene-Disease Associations dataset
	Harmonizome_HuGE Navigator Gene-Phenotype Associations: Phenotypes associated with this gene by text-mining GWAS publications from the HuGE Navigator Gene-Phenotype Associations dataset
	Harmonizome_MPO Gene-Phenotype Associations: Phenotypes of transgenic mice caused by this gene mutations from the MPO Gene-Phenotype Associations dataset
	Harmonizome_OMIM Gene-Disease Associations: Phenotypes associated with this gene from the curated OMIM Gene-Disease Associations dataset
	MGI_Mouse phenotype of craniofacial(Human phenotype): Mouse/Human phenotype of craniofacial with ## gene variants
	MGI_Expression in 1st branchial arch: This gene were expressed in 1st branchial arch of mouse
	MGI_Expression in 2nd branchial arch: This gene were expressed in 2nd branchial arch of mouse
	MGI_Expression in branchial arch mesenchyme: This gene were expressed in branchial arch mesenchyme of mouse
	MGI_Expression in branchial arch endoderm: This gene were expressed in branchial arch endoderm
	MGI_Expression in branchial arch ectoderm (absent): This gene were expressed (or absent) in branchial arch ectoderm of mouse
	MGI_Expression in Expression in embryo ectoderm: This gene were expressed in embryo ectoderm of mouse
	VISTA EnhancerBrowser_Expresion Pattern about ear or craniofacial(e11.5): Expresion Pattern about ear or craniofacial of transgenic mice which were used to experimentally validated the gene enhancer activity of this human and mouse noncoding fragments
												3DSNP							VISTA EnhancerBrowser		Harmonizome											MGI
	Loci	SNP	CHR	BP	Nearby Genes	Novel	EFA	minP	minP-Trait	% p<=.05	CGWAS	Score	3D interacting gene	Enhancer	Promoter	TFBS	Motif	_	Expresion Pattern about ear or craniofacial(e11.5)	_	ClinVar Gene-Phenotype Associations	CTD Gene-Disease Associations	GAD High Level Gene-Disease Associations	DISEASES Experimental Gene-Disease Assocation Evidence Scores	DISEASES Text-mining Gene-Disease Assocation Evidence Scores	GWASdb SNP-Phenotype/Disease Associations	HPO Gene-Disease Associations	HuGE Navigator Gene-Phenotype Associations	MPO Gene-Phenotype Associations	OMIM Gene-Disease Associations	|	Mouse phenotype of craniofacial(Human phenotype)	Expression in 1st branchial arch	Expression in 2nd branchial arch	Expression in branchial arch mesenchyme	Expression in branchial arch endoderm	Expression in branchial arch ectoderm	Expression in embryo ectoderm
	3	rs3789101	2q13	111729489	ACOXL	1	C	1.57e-08	L1_L4	50.7353	1.48e-12	1.07	BCL2L11									Cleft Palate				ACOXL-An abnormality of head and neck;An abnormality of the face;An abnormality of the nose	BUB1-Abnormality Of The Outer Ear;Abnormal Location Of Ears;abnormal facial shape				|		BUB1					BUB1
	6	rs57788627	4q28.1	128074344	MIR2054;INTU	1	T	2.31e-09	L15_L16	55.8824	2.54e-15	1.5							ear (5 out of 6 embryos);forebrain (4 out of 6 embryos)										INTU-abnormal cranial flexure morphology		|		INTU					INTU
	8	rs10062331	5p15.1	15152798	ANKH;LINC02149	1	G	5.32e-07	L11_L16	42.6471	3.46e-09	1.25	FBXL7									AKNH-Craniofacial Abnormalities;FBXL7-Craniofacial Abnormalities;					ANKH-abnormality of the ear;abnormality of the face；abnormality of facial soft tissue;abnormality of facial skeleton		ANKH-abnormal ear morphology;abnormal craniofacial morphology;abnormal facial morphology		|	abnormal craniofacial bone morphology(autosomal dominant craniometaphyseal dysplasia)	ANKH					ANKH
	12	rs7812632	8q24.13	122890894	HAS2;HAS2-AS1;SMILR	1	G	4.67e-10	L6_L15	55.1471	1.19e-19	1.93					1		limb (3 out of 5 embryos);heart (3 out of 4 embryos)										HAS2-abnormal head morphology;abnormal head development		|		HAS2			HAS2		HAS2
	13	rs4837613	9q33.1	119309525	ASTN2;ASTN2-AS1	1	C	2.33e-07	L11_L13	47.7941	8.7e-09	14.42	LOC100128505,PAPPA-AS1	22	2	8										ASTN2-abnormality of the ear;abnormality of the face;orofacial cleft					|		ASTN2					ASTN2
	14	rs10824309	10q22.2	77242828	C10orf11(LRMDA)	1	A	4.83e-09	L6_L12	43.3824	1.82e-13	2.32	ZNF503,ZNF503-AS2				1		branchial arch (6 out of 7 embryos);eye (3 out of 7 embryos);limb (3 out of 7 embryos);midbrain (mesencephalon) (7 out of 7 embryos);nose (5 out of 7 embryos)												|
	15	rs2378353	20q11.22	33970462	UQCC1	1	A	3.42e-06	L6_L13	34.5588	3.87e-13	2.55	GDF5,CEP250,EIF6,FAM83C,MMP24-AS1,UQCC				1										GDF5-abnormality of the ear;abnormality of the ear;abnormal facial shape;facial asymmetry				|		UQCC1					UQCC1
	16	rs9982925	21q21.3	30225211	LINC00161;N6AMT1	1	A	4.24e-05	L8_L17	46.3235	1.4e-08	1.03	N6AMT1	1																	|		N6AMT1					N6AMT1
	1	rs17023457	1p12	119875730	SPAG17;TBX15	0	C	7.19e-07	L10_L13	50.7353	3.46e-15	7.12	HAO2,HSD3B2	14			1		limb (9 out of 9 embryos);somite (5 out of 9 embryos)								TBX15-abnormality of the ear;abnormality of the outer ear;abnormality of the face		TBX15-abnormal ear morphology;abnormal outer ear morphology;abnormal craniofacial morphology;craniofacial phenotype		|	TBX15-abnormal craniofacial morphology;abnormal ear position	TBX15	TBX15				TBX15
	2	rs17034666	2q12.3	109571508	EDAR	0	A	1.09e-11	L9_L12	61.0294	1.38e-24	2.92	EDAR				2		eye (4 out of 5 embryos);forebrain (4 out of 5 embryos);hindbrain (rhombencephalon) (4 out of 5 embryos);midbrain (mesencephalon) (4 out of 5 embryos);neural tube (4 out of 5 embryos)							abnormality of the face	abnormality of the face		abnormal craniofacial development;abnormal craniofacial morphology;craniofacial phenotype		|	abnormal tooth morphology;abnormal incisor morphology;abnormal molar morphology;abnormal enamel knot morphology;abnormal circumvallate papillae						EDAR
	4	rs10198822	2q31.1	171536325	SP5;MYO3B;LOC101926913	0	C	3.93e-07	L6_L7	30.1471	5.16e-13	21.13	LOC440925,GAD1,LOC100505695,SP5	21	12	4	2									MYO3B-oral cleft;abnormality of the head					|		SP5	SP5		SP5	SP5	SP5
	5	rs10212419	3q23	139004920	PISRT1;MRPS22	0	A	1.05e-10	L6_L15	40.4412	2.85e-11	5.44	BPESC1,C3orf72,FOXL2,PISRT1	7													MRPS22-abnormality of the outer ear;abnormal location of ears;abnormality of facial skeleton;FOXL2-abnormality of the pinna;abnormality of the outer ear;abnormality of the face				|		MRPS22;FOXL2	FOXL2				MRPS22;
	7	rs6535728	4q31.3	151257534	LRBA	0	T	1.27e-05	L5_L13	53.6765	9.69e-10	1.8	MAB21L2						branchial arch (4 out of 5 embryos)			Cleft Palate					abnormality of the ear;abnormality of the face				|	abnormal ear position(Brachycephaly)	LRBA
	9	rs61123157	6q21	106613530	PRDM1;ATG5	0	T	7.82e-09	L6_L11	41.9118	1.3e-06	1.68	PRDM1,ATG5	5															ATG5-abnormal ear morphology;PRDM1-abnormal craniofacial morphology;craniofacial phenotype		|	PRDM1-abnormal pharyngeal arch morphology;abnormal pharyngeal arch mesenchyme morphology;absent second pharyngeal arch;abnormal third pharyngeal arch morphology;absent third pharyngeal arch;	PRDM1;ATG5	PRDM1	PRDM1			PRDM1
	10	rs7771119	6q24.2	142976691	LOC153910;HIVEP2	0	A	1.98e-08	L6_L12	42.6471	8.39e-12	0.91	LOC153910																		|		HIVEP2;FUCA2	HIVEP2				HIVEP2
	11	rs12535056	7q21.3	96557063	SEM1(SHFM1);DLX6-AS1;DLX6	0	T	0.00162044	L9_L14	33.0882	2.31e-08	1.39	DLX6,DLX6-AS1						branchial arch (8 out of 11 embryos)			DLX6-Craniofacial Abnormalities;					SHFM1-abnormality of the ear;	DLX6-Cleft Palate;	DLX6-abnormal ear morphology;abnormal facial morpholog;abnormal craniofacial morphology		|	DLX6-abnormal first pharyngeal arch morphology;craniofacial phenotype	SEM1;DLX6	DLX6	DLX6			SEM1;DLX6
