# Supplementary material for: Combined genome-wide association study of 136 quantitative ear morphology traits in multiple populations reveal 8 novel loci
Source: PLoS Genet. 2023 Jul 17;19(7):e1010786. doi: 10.1371/journal.pgen.1010786 (PMC10351707; doi:10.1371/journal.pgen.1010786)
Supplement: S10 Table — (XLSX) [file pgen.1010786.s020.xlsx]

## Sheet: Sheet1
	Table S10. The details for result of partitioned heritability enrichments based on cell-type-specific regulatory annotations.
	Top %10 (top 20) were highlighted.
	Origin	TYPE	Abbreviations	FullName	Coefficient_z.score
	RoadMap	PrimaryCulture	STRM.MRW.MSC	Bone Marrow Derived Cultured Mesenchymal Stem Cells	2.68682
	RoadMap	PrimaryCulture	BONE.OSTEO	Osteoblast Primary Cells	2.5698
	RoadMap	PrimaryCulture	SKIN.NHDFAD	NHDF-Ad Adult Dermal Fibroblast Primary Cells	2.51231
	RoadMap	PrimaryTissue	ADRL.GLND.FET	Fetal Adrenal Gland	2.30551
	RoadMap	PrimaryCulture	FAT.ADIP.DR.MSC	Adipose Derived Mesenchymal Stem Cell Cultured Cells	2.20308
	RoadMap	PrimaryCulture	FAT.MSC.DR.ADIP	Mesenchymal Stem Cell Derived Adipocyte Cultured Cells	2.10058
	RoadMap	PrimaryCulture	SKIN.PEN.FRSK.FIB.01	Foreskin Fibroblast Primary Cells skin01	2.0436
	RoadMap	PrimaryCulture	VAS.HUVEC	HUVEC Umbilical Vein Endothelial Primary Cells	1.9607
	GEO:GSE70751	CNCC	CNCC	CNCC(enhancer based on H3K27ac and ATAC-seq)	1.93693
	RoadMap	PrimaryTissue	LNG.FET	Fetal Lung	1.86384
	RoadMap	PrimaryCulture	LNG.NHLF	NHLF Lung Fibroblast Primary Cells	1.68394
	RoadMap	PrimaryCulture	BRN.NHA	NH-A Astrocytes Primary Cells	1.54915
	RoadMap	PrimaryCulture	STRM.CHON.MRW.DR.MSC	Mesenchymal Stem Cell Derived Chondrocyte Cultured Cells	1.46377
	RoadMap	PrimaryCulture	MUS.HSMMT	HSMM cell derived Skeletal Muscle Myotubes Cells	1.27781
	RoadMap	PrimaryCulture	SKIN.PEN.FRSK.FIB.02	Foreskin Fibroblast Primary Cells skin02	1.23866
	RoadMap	PrimaryTissue	LIV.ADLT	Liver	1.20478
	RoadMap	PrimaryTissue	GI.L.INT.FET	Fetal Intestine Large	1.19973
	RoadMap	PrimaryCulture	ESC.WA7	ES-WA7 Cells	1.18982
	RoadMap	ESCDerived	ESDR.CD56.MESO	hESC Derived CD56+ Mesoderm Cultured Cells	1.14253
	RoadMap	PrimaryCulture	MUS.HSMM	HSMM Skeletal Muscle Myoblasts Cells	1.13803
	GEO:GSE97752	Embryonic craniofacial tissue	CS13	CS13	1.10426
	RoadMap	PrimaryTissue	FAT.ADIP.NUC	Adipose Nuclei	0.975658
	RoadMap	PrimaryTissue	OVRY	Ovary	0.974579
	RoadMap	PrimaryTissue	GI.DUO.MUC	Duodenum Mucosa	0.938667
	GEO:GSE97753	Embryonic craniofacial tissue	CS14	CS14	0.89187
	GEO:GSE97754	Embryonic craniofacial tissue	CS17	CS17	0.869682
	RoadMap	ESCDerived	ESC.H1.BMP4	H1 BMP4 Derived Mesendoderm Cultured Cells	0.845224
	RoadMap	PrimaryTissue	GI.STMC.FET	Fetal Stomach	0.825968
	RoadMap	PrimaryTissue	VAS.AOR	Aorta	0.810335
	GEO:GSE97755	Embryonic craniofacial tissue	CS15	CS15	0.80671
	RoadMap	PrimaryTissue	GI.S.INT.FET	Fetal Intestine Small	0.688931
	RoadMap	PrimaryCulture	BRST.HMEC	HMEC Mammary Epithelial Primary Cells	0.674974
	RoadMap	PrimaryCulture	ESC.I3	ES-I3 Cells	0.67392
	RoadMap	PrimaryCulture	IPSC.DF.19.11	iPS DF 19.11 Cells	0.606439
	RoadMap	ESCDerived	ESDR.H1.MSC	H1 Derived Mesenchymal Stem Cells	0.592843
	RoadMap	ESCDerived	ESDR.H9.NEUR	H9 Derived Neuron Cultured Cells	0.586153
	RoadMap	PrimaryCulture	BRST.HMEC.35	Breast variant Human Mammary Epithelial Cells (vHMEC)	0.555859
	RoadMap	PrimaryCulture	MUS.SAT	Muscle Satellite Cultured Cells	0.531754
	RoadMap	PrimaryCulture	SKIN.NHEK	NHEK-Epidermal Keratinocyte Primary Cells	0.518883
	RoadMap	PrimaryCulture	ESC.H1	H1 Cells	0.513604
	RoadMap	PrimaryTissue	MUS.SKLT.F	Skeletal Muscle Female	0.499154
	RoadMap	ESCDerived	ESDR.H9.NEUR.PROG	H9 Derived Neuronal Progenitor Cultured Cells	0.368102
	RoadMap	PrimaryCulture	SKIN.PEN.FRSK.MEL.01	Foreskin Melanocyte Primary Cells skin01	0.342184
	RoadMap	PrimaryCulture	SKIN.PEN.FRSK.KER.02	Foreskin Keratinocyte Primary Cells skin02	0.308409
	RoadMap	PrimaryTissue	MUS.PSOAS	Psoas Muscle	0.293997
	RoadMap	PrimaryTissue	GI.CLN.MUC	Colonic Mucosa	0.262952
	RoadMap	PrimaryTissue	KID.FET	Fetal Kidney	0.259027
	RoadMap	PrimaryTissue	GI.RECT.MUC.29	Rectal Mucosa Donor 29	0.25157
	RoadMap	PrimaryTissue	MUS.TRNK.FET	Fetal Muscle Trunk	0.212545
	RoadMap	PrimaryCulture	IPSC.20B	iPS-20b Cells	0.164114
	RoadMap	PrimaryTissue	GI.DUO.SM.MUS	Duodenum Smooth Muscle	0.127256
	RoadMap	PrimaryTissue	GI.S.INT	Small Intestine	0.116173
	RoadMap	ESCDerived	ESDR.CD184.ENDO	hESC Derived CD184+ Endoderm Cultured Cells	0.115856
	RoadMap	PrimaryTissue	GI.RECT.MUC.31	Rectal Mucosa Donor 31	0.106017
	RoadMap	PrimaryTissue	MUS.SKLT.M	Skeletal Muscle Male	0.0254689
	RoadMap	PrimaryTissue	PLCNT.AMN	Placenta Amnion	0.0201611
	RoadMap	PrimaryTissue	LNG	Lung	-0.0306303
	RoadMap	PrimaryTissue	GI.ESO	Esophagus	-0.0335392
	RoadMap	PrimaryCulture	SKIN.PEN.FRSK.KER.03	Foreskin Keratinocyte Primary Cells skin03	-0.0336629
	RoadMap	PrimaryCulture	BLD.K562.CNCR	K562 Leukemia Cells	-0.165279
	RoadMap	PrimaryTissue	GI.CLN.SIG	Sigmoid Colon	-0.205352
	RoadMap	PrimaryTissue	MUS.LEG.FET	Fetal Muscle Leg	-0.216307
	RoadMap	PrimaryTissue	BRN.FET.F	Fetal Brain Female	-0.22626
	RoadMap	PrimaryCulture	IPSC.DF.6.9	iPS DF 6.9 Cells	-0.266388
	RoadMap	PrimaryCulture	BRN.GANGEM.DR.NRSPHR	Ganglion Eminence derived primary cultured neurospheres	-0.275495
	RoadMap	PrimaryCulture	ESC.HUES48	HUES48 Cells	-0.302269
	RoadMap	PrimaryCulture	ESC.HUES6	HUES6 Cells	-0.330012
	RoadMap	PrimaryTissue	GI.STMC.MUC	Stomach Mucosa	-0.342336
	RoadMap	PrimaryTissue	SPLN	Spleen	-0.346636
	RoadMap	PrimaryCulture	ESC.4STAR	ES-UCSF4 Cells	-0.399292
	RoadMap	ESCDerived	ESDR.CD56.ECTO	hESC Derived CD56+ Ectoderm Cultured Cells	-0.433335
	RoadMap	PrimaryTissue	HRT.ATR.R	Right Atrium	-0.437819
	RoadMap	PrimaryCulture	SKIN.PEN.FRSK.MEL.03	Foreskin Melanocyte Primary Cells skin03	-0.510165
	RoadMap	PrimaryTissue	GI.STMC.GAST	Gastric	-0.528353
	RoadMap	PrimaryCulture	ESC.HUES64	HUES64 Cells	-0.541063
	RoadMap	PrimaryCulture	ESC.H9	H9 Cells	-0.5772
	RoadMap	PrimaryCulture	IPSC.15b	iPS-15b Cells	-0.604244
	RoadMap	ESCDerived	ESDR.H1.BMP4.TROP	H1 BMP4 Derived Trophoblast Cultured Cells	-0.6134
	RoadMap	PrimaryTissue	HRT.VENT.L	Left Ventricle	-0.615211
	RoadMap	PrimaryCulture	BRN.CRTX.DR.NRSPHR	Cortex derived primary cultured neurospheres	-0.620826
	RoadMap	PrimaryTissue	THYM.FET	Fetal Thymus	-0.659645
	RoadMap	PrimaryTissue	BRN.FET.M	Fetal Brain Male	-0.66289
	RoadMap	PrimaryCulture	BLD.GM12878	GM12878 Lymphoblastoid Cells	-0.710494
	RoadMap	PrimaryTissue	GI.STMC.MUS	Stomach Smooth Muscle	-0.725173
	RoadMap	PrimaryTissue	HRT.FET	Fetal Heart	-0.735284
	RoadMap	PrimaryTissue	PANC.ISLT	Pancreatic Islets	-0.789938
	RoadMap	PrimaryTissue	BRN.CING.GYR	Brain Cingulate Gyrus	-0.79796
	RoadMap	PrimaryTissue	BRN.DL.PRFRNTL.CRTX	Brain_Dorsolateral_Prefrontal_Cortex	-0.805263
	RoadMap	PrimaryTissue	PANC	Pancreas	-0.931402
	RoadMap	PrimaryCulture	IPSC.18	iPS-18 Cells	-1.00629
	RoadMap	ESCDerived	ESDR.H1.NEUR.PROG	H1 Derived Neuronal Progenitor Cultured Cells	-1.05829
	RoadMap	PrimaryTissue	BRN.INF.TMP	Brain Inferior Temporal Lobe	-1.06564
	RoadMap	PrimaryTissue	BRN.ANG.GYR	Brain Angular Gyrus	-1.08263
	RoadMap	PrimaryTissue	PLCNT.FET	Placenta	-1.11786
	RoadMap	PrimaryTissue	THYM	Thymus	-1.13732
	RoadMap	PrimaryTissue	GI.CLN.SM.MUS	Colon Smooth Muscle	-1.17054
	RoadMap	PrimaryTissue	BRN.GRM.MTRX	Brain Germinal Matrix	-1.27467
	RoadMap	PrimaryTissue	BRN.SUB.NIG	Brain Substantia Nigra	-1.31996
	RoadMap	PrimaryTissue	BRN.HIPP.MID	Brain Hippocampus Middle	-1.39392
	RoadMap	PrimaryTissue	BRN.ANT.CAUD	Brain Anterior Caudate	-1.52297
	RoadMap	PrimaryTissue	GI.RECT.SM.MUS	Rectal Smooth Muscle	-1.54545
	RoadMap	PrimaryTissue	HRT.VNT.R	Right Ventricle	-1.59363
