# Supplementary material for: Combined genome-wide association study of 136 quantitative ear morphology traits in multiple populations reveal 8 novel loci
Source: PLoS Genet. 2023 Jul 17;19(7):e1010786. doi: 10.1371/journal.pgen.1010786 (PMC10351707; doi:10.1371/journal.pgen.1010786)
Supplement: S11 Table — (XLSX) [file pgen.1010786.s021.xlsx]

## Sheet: Sheet1
	Table S11. The effects of sex and genotype on 28 ear distance phenotypes in mice.
	P <= 0.05 after multiple test correction (FDR) were bald or highlighted
				SEX							INTU					TBX15
				Human		Mice(INTU)		Mice(TBX15)			Human-rs57788627		Mice			Human-rs6699106		Mice
	MiceT	HumanT	Trait	P	BETA	P	Beta	P-SEX	Beta-SEX	_	P	BETA	P	Beta	_	P	Beta	P	Beta
	D1_2	1_12	1_40	1.43e-21	-0.31	0.143358	-2.27024	0.00411317	-0.911834		0.8773	-0.0024	0.173796	0.914653		0.6364	0.0065	0.848093	0.0493261						p<=0.05 (nominal significance)
	D1_3	1_7	1_20	8.89e-14	0.24	0.820209	0.334551	0.308701	-0.340445		0.005206	0.045	0.952768	-0.037984		0.008901	0.038	0.428754	-0.237118						p<=0.05/18 (Bonferroni corrected significance)
	D1_4	1_2	1_4	6.74e-13	0.23	0.112296	2.05403	0.00352415	0.925445		0.6555	-0.007	0.527089	0.341758		0.2645	0.0153	0.800055	-0.0655829						18=max(14,18),number of independent effective variables from matSPD method.
	D1_5	1_5	1_14	7.58e-49	-0.46	0.360781	1.39832	0.00252574	0.953871		0.0004427	-0.0532	0.174812	-0.92394		0.03723	-0.0278	0.0496345	-0.50696
	D1_6	1_3	1_7	0.84	0.01	0.718329	0.53037	0.364026	0.304046		0.0008584	-0.0532	0.212803	0.821998		0.02995	-0.0311	0.100945	-0.481528
	D1_14	1_6	1_18	1.26e-11	-0.22	0.738431	0.546628	0.21326	0.414724		0.04272	0.032	0.274701	-0.796769		0.0253	0.0316	0.669157	0.127376
	D1_16	1_4	1_10	5.27e-05	-0.13	0.032857	2.69016	0.124543	0.508823		1.849e-06	-0.0757	0.152239	-0.747336		2.004e-06	-0.0676	0.0136312	-0.672973
	D2_3	7_12	20_40	4.67e-81	0.61	0.553335	0.924652	0.761951	-0.102004		5.128e-05	0.0636	0.695542	-0.26515		0.0004272	0.0495	0.397538	-0.253331
	D2_4	2_12	4_40	5.1e-10	0.2	0.868883	0.234086	0.280606	0.360515		0.0003768	0.0527	0.123334	0.999016		9.162e-06	0.0553	0.439634	-0.216752
	D2_5	5_12	14_40	1.33e-09	-0.19	0.809925	0.366532	0.00276723	0.946198		0.002035	-0.0461	0.378891	-0.593162		0.2094	-0.0161	0.0033662	-0.724676
	D2_6	3_12	7_40	3.73e-05	0.13	0.130419	-1.99347	0.472682	-0.241076		0.4978	0.0102	0.00715256	1.71564		0.7064	0.0049	0.128149	-0.449022
	D2_14	6_12	18_40	0.000798	0.11	0.631005	-0.768264	0.069171	0.597962		0.005225	0.0425	0.544005	-0.424377		0.001856	0.0411	0.787688	-0.078051
	D2_16	4_12	10_40	0.00195	0.1	0.629935	-0.62994	0.588025	0.182144		0.1261	-0.0233	0.504177	0.382433		0.2767	-0.0146	0.00813334	-0.748293
	D3_4	2_7	4_20	6.41e-71	0.57	0.817232	-0.335098	0.0929435	0.55471		4.324e-06	0.0733	0.113447	1.0516		9.61e-06	0.0636	0.149265	-0.37685
	D3_5	5_7	14_20	3.02e-23	0.32	0.97412	-0.0456412	0.000858094	1.03839		0.01765	0.0372	0.506744	-0.41089		0.006086	0.0383	0.00956298	-0.630637
	D3_6	3_7	7_20	4.05e-63	0.54	0.0491703	-2.41759	0.832773	0.0711251		8.07e-05	0.0611	0.00331389	1.74298		0.001254	0.045	0.047804	-0.585997
	D3_14	6_7	18_20	4.45e-20	-0.29	0.176655	-1.62319	0.0374809	0.679574		0.9043	-0.0017	0.787363	-0.136417		0.07995	0.0211	0.557899	0.164257
	D3_16	4_7	10_20	2.24e-49	0.47	0.231615	-1.33828	0.115877	0.520438		0.002727	0.0469	0.236912	0.576635		0.002882	0.0419	0.00919047	-0.723197
	D4_5	2_5	4_14	0.772	0.01	0.227579	1.75782	0.681363	0.138189		0.06036	0.0278	0.0506648	-1.30322		0.9982	0	0.709654	-0.110271
	D4_6	2_3	4_7	0.139	0.05	0.379521	-1.36205	0.330061	-0.325949		0.008447	-0.0402	0.833826	-0.139751		0.0001944	-0.0488	0.186213	-0.392742
	D4_14	2_6	4_18	9.16e-07	0.16	0.211548	1.5303	0.854472	0.0617887		9.805e-08	0.0825	0.716818	-0.188264		1.423e-07	0.0716	0.66758	-0.116336
	D4_16	2_4	4_10	0.0415	0.07	0.550419	0.69788	0.437907	-0.260254		0.04555	-0.0312	0.0383328	-1.14401		6.498e-06	-0.0621	0.213166	-0.373027
	D5_6	3_5	7_14	0.231	0.04	0.460089	-0.992014	0.000341529	-1.1027		0.01927	0.0349	0.0335943	1.34983		0.4935	0.0088	0.172537	0.336629
	D5_14	5_6	14_18	0.000883	-0.11	0.518985	1.00855	0.0498506	0.642825		0.0617	0.029	0.43934	-0.529279		0.005747	0.0373	0.00534575	-0.726191
	D5_16	4_5	10_14	0.41	0.03	0.753189	-0.471771	0.0166351	-0.774448		0.03139	0.0318	0.262264	0.750668		0.01745	0.0297	0.243407	0.299752
	D6_14	3_6	7_18	0.00444	0.09	0.343668	-1.05031	0.0378298	-0.678411		1.913e-05	0.0655	0.00214382	1.77815		0.000383	0.0479	0.299193	-0.291215
	D6_16	3_4	7_10	0.00649	0.09	0.547685	-0.820547	0.000452219	-1.08379		0.3027	-0.0151	0.037053	1.34638		3.7e-05	-0.0503	0.590978	0.137438
	D14_16	4_6	10_18	0.0906	0.06	0.627799	0.659068	0.722418	-0.119589		0.007244	0.0418	0.405297	0.497842		0.000634	0.0471	0.0442066	-0.580063
