# Supplementary material for: Combined genome-wide association study of 136 quantitative ear morphology traits in multiple populations reveal 8 novel loci
Source: PLoS Genet. 2023 Jul 17;19(7):e1010786. doi: 10.1371/journal.pgen.1010786 (PMC10351707; doi:10.1371/journal.pgen.1010786)
Supplement: S12 Table — (XLSX) [file pgen.1010786.s022.xlsx]

## Sheet: Sheet1
	Table S12. The definition of 17 human ear landmarks.
	Point	Landmark	Definitation	Supporting literature
	1	Otobasion superius	The point where the ascending part of the helix is iserted on the scalp	1;2;3;4
	2	Superaurale	The highest point located on the superior part of the helix	1;2;3;4
	3	--	The midpoint of the superaurale and postaurale on the outer edge of the helix, is also a common location for Darwin's Tubercle.	2;3
	4	Postaurale	The most posterior point located on the descending part of the helix	1;3;4
	5	--	The midpoint of the postaurale and otobasion inferius on the outer edge of the auricle	--
	6	Subaurale	The most inferior point located on the lobe margin	1;2;3;4
	7	Otobasion inferius	The point at which the lobe is attached to the buccal skin, the lower end of the base line of the auricle	1;3
	8	--	The root of crus of helix	3
	9	--	The lower end of the scapha which between the antihelix body and the helix	--
	10	--	The up root of the tragion	3
	11	Tragion	The most prominent point of the tragion protrusion. If the tragion is bifid, the point is located in the most prominent point on the inferior tragion	1;2;4
	12	Inferior tragion	Point located in the bottom of the incisura, that is, in the bottom of the wall formed by the inferoposterior margin of the tragus and the anterosuperior margin of the antitragus	2;3;4
	13	Antetragion	The most prominent point on the margin of the antetragion. If the antetragion is underdeveloped or absent, the point is located in the centroid of that margin	4
	14	--	The most posterior point located on the antihelix body	2
	15	--	The turning point between inferior crura of antihelix and the antihelix body	--
	16	--	The point of contact between the antihelix body and the helix	--
	17	--	The point of contact between superior crura of antihelix and the helix	3
	Reference:
	1, X, W., X. H, and C. Z, Anthropometric Methods (Chinese Version). 2010.
	2, Bozkir, M.G., et al., Morphometry of the external ear in our adult population. Aesthetic Plast Surg, 2006. 30(1): p. 81-5.
	3, Alexander, K.S., et al., A morphometric study of the human ear. J Plast Reconstr Aesthet Surg, 2011. 64(1): p. 41-7.
	4, Farrera, A., M. Garcia-Velasco, and M. Villanueva, Quantitative assessment of the facial features of a Mexican population dataset. Forensic Sci Int, 2016. 262: p. 283 e1-9.
