# Supplementary material for: Combined genome-wide association study of 136 quantitative ear morphology traits in multiple populations reveal 8 novel loci
Source: PLoS Genet. 2023 Jul 17;19(7):e1010786. doi: 10.1371/journal.pgen.1010786 (PMC10351707; doi:10.1371/journal.pgen.1010786)
Supplement: S13 Table — (XLSX) [file pgen.1010786.s023.xlsx]

## Sheet: Sheet1
	Table S13.The definition of 21 ear landmarks in mice.
	Point	Human Ear	Landmark	Definitation
	1	1	Otobasion superius	The superior point at the attachment of the pinna and the head.
	2	12	Inferior tragion-like	Lateral point of the entrance of the external auditory canal which corresponding the inferior tragion of human.
	3	7	Otobasion inferius	The basal point on the union of the pinna and the head.
	4	2	--	The superior point at the widest region of the pinna.
	5	5	--	The posterior point at the widest region of the pinna.
	6	3	Superpinna	The most posterior‐superior point of the left pinna.
	7-18	14-6;16-4	Pseudo-landmarks*	Points along the border of the pinna, between main landmarks and.
	19	--	Nose tip	The tip of the nose.
	20	--	Endocanthion	The inner corner of the eye fissure where the eyelids meet.
	21	--	Exocanthion	The outer corner of the eye fissure where the eyelids meet.
