# Supplementary material for: Combined genome-wide association study of 136 quantitative ear morphology traits in multiple populations reveal 8 novel loci
Source: PLoS Genet. 2023 Jul 17;19(7):e1010786. doi: 10.1371/journal.pgen.1010786 (PMC10351707; doi:10.1371/journal.pgen.1010786)
Supplement: S14 Table — (XLSX) [file pgen.1010786.s024.xlsx]

## Sheet: Sheet1
	Table S14. All enhancer region estimated based on the H3K27ac and ATAC-seq using ROSE.
	#details see in methods.
	#is Super means that is super enhancer
	REGION_ID	CHROM	START	STOP	NUM_LOCI	CONSTITUENT_SIZE	stitchedPeakRank	isSuper
	17_id10940_lociStitched	chr6	26154880	26287161	17	62969	1	1
	50_id16476_lociStitched	chr9_gl000199_random	30795	169874	50	68692	2	1
	15_id360_lociStitched	chr1	19697893	19788266	15	41528	3	1
	19_id25960_lociStitched	chr17	55944909	56033404	19	41462	4	1
	16_id557_lociStitched	chr1	27814308	27904741	16	44606	5	1
	9_id25761_lociStitched	chr17	46047800	46104657	9	21540	6	1
	18_id26287_lociStitched	chr17	71251815	71346272	18	36621	7	1
	8_id1607_lociStitched	chr1	110595723	110649375	8	22780	8	1
	8_id15798_lociStitched	chr9	94586093	94666292	8	30970	9	1
	12_id1053_lociStitched	chr1	56960924	57050971	12	26262	10	1
	14_id30725_lociStitched	chrX	68279596	68385973	14	34266	11	1
	9_id26433_lociStitched	chr17	75359733	75418684	9	27862	12	1
	7_id25537_lociStitched	chr17	38458597	38513059	7	25276	13	1
	9_id18419_lociStitched	chr11	44307338	44361916	9	23727	14	1
	10_id5372_lociStitched	chr2	237761494	237823446	10	28506	15	1
	6_id6145_lociStitched	chr3	57159636	57200017	6	24001	16	1
	9_id3503_lociStitched	chr2	43524540	43589385	9	32010	17	1
	13_id23005_lociStitched	chr15	40330498	40409619	13	34577	18	1
	4_id1895_lociStitched	chr1	149801544	149835422	4	24976	19	1
	10_id10072_lociStitched	chr5	140855021	140915337	10	29410	20	1
	8_id10220_lociStitched	chr5	149939566	149986354	8	25198	21	1
	14_id25085_lociStitched	chr17	8041602	8131074	14	29018	22	1
	12_id10030_lociStitched	chr5	139013677	139091890	12	37005	23	1
	9_id26442_lociStitched	chr17	75433340	75501085	9	24649	24	1
	8_id1128_lociStitched	chr1	62702868	62766159	8	28013	25	1
	15_id23319_lociStitched	chr15	65577578	65678526	15	36524	26	1
	7_id17831_lociStitched	chr10	120965101	121020196	7	30315	27	1
	12_id16947_lociStitched	chr10	42355025	42409805	12	19111	28	1
	5_id19504_lociStitched	chr11	126003319	126038527	5	21168	29	1
	8_id16106_lociStitched	chr9	124359569	124415424	8	22705	30	1
	7_id20897_lociStitched	chr12	110133324	110191234	7	21142	31	1
	7_id14139_lociStitched	chr8	37634886	37685009	7	26045	32	1
	12_id16288_lociStitched	chr9	132318342	132373727	12	26792	33	1
	8_id13522_lociStitched	chr7	120617684	120685984	8	26506	34	1
	4_id23471_lociStitched	chr15	74492491	74522393	4	17353	35	1
	8_id29167_lociStitched	chr20	55815552	55859808	8	20767	36	1
	6_id26060_lociStitched	chr17	59457163	59491174	6	16847	37	1
	9_id25807_lociStitched	chr17	47548135	47606838	9	24378	38	1
	6_id23551_lociStitched	chr15	78678956	78715936	6	22674	39	1
	6_id5721_lociStitched	chr3	25468931	25516455	6	22680	40	1
	10_id2962_lociStitched	chr1	245316492	245389914	10	27647	41	1
	4_id19956_lociStitched	chr12	25842620	25879729	4	15919	42	1
	8_id27075_lociStitched	chr18	52957028	53015154	8	22851	43	1
	12_id7347_lociStitched	chr3	193967297	194034010	12	25822	44	1
	10_id19383_lociStitched	chr11	120039538	120107695	10	26533	45	1
	9_id24377_lociStitched	chr16	53067857	53135208	9	26296	46	1
	11_id26192_lociStitched	chr17	68632705	68674816	11	21606	47	1
	9_id26534_lociStitched	chr17	79268409	79321183	9	20908	48	1
	6_id25786_lociStitched	chr17	47067578	47110314	6	17324	49	1
	8_id11420_lociStitched	chr6	50783321	50822049	8	20413	50	1
	8_id11810_lociStitched	chr6	111855438	111898307	8	26168	51	1
	6_id24308_lociStitched	chr16	46406004	46436125	6	16049	52	1
	7_id28006_lociStitched	chr19	42720988	42790246	7	25216	53	1
	8_id23986_lociStitched	chr16	4421269	4476704	8	23945	54	1
	6_id10199_lociStitched	chr5	149517043	149559385	6	18755	55	1
	15_id16273_lociStitched	chr9	132164218	132263513	15	29852	56	1
	6_id14514_lociStitched	chr8	77577234	77621520	6	22987	57	1
	5_id3181_lociStitched	chr2	15924938	15968232	5	20767	58	1
	9_id26630_lociStitched	chr18	354200	406322	9	21610	59	1
	4_id28457_lociStitched	chr20	2203974	2244720	4	23872	60	1
	3_id26543_lociStitched	chr17	79358430	79380090	3	8368	61	1
	8_id7127_lociStitched	chr3	171756940	171815451	8	20799	62	1
	5_id18729_lociStitched	chr11	65243969	65276635	5	23347	63	1
	6_id16648_lociStitched	chr10	14031021	14069558	6	22003	64	1
	8_id10559_lociStitched	chr6	1836822	1907655	8	25902	65	1
	5_id2056_lociStitched	chr1	156629732	156664726	5	19814	66	1
	9_id29048_lociStitched	chr20	48595576	48634658	9	16582	67	1
	5_id26044_lociStitched	chr17	59205618	59240727	5	14872	68	1
	7_id5221_lociStitched	chr2	223120704	223166239	7	21099	69	1
	10_id26400_lociStitched	chr17	74520531	74572890	10	22409	70	1
	7_id30080_lociStitched	chr22	43683068	43729669	7	22166	71	1
	7_id20214_lociStitched	chr12	52237428	52282529	7	22166	72	1
	7_id26227_lociStitched	chr17	69809036	69868300	7	19780	73	1
	3_id20252_lociStitched	chr12	53607110	53629024	3	13042	74	1
	9_id16909_lociStitched	chr10	34460051	34507066	9	22566	75	1
	12_id25940_lociStitched	chr17	55583001	55657793	12	21388	76	1
	11_id27298_lociStitched	chr19	1236173	1288604	11	19976	77	1
	11_id2155_lociStitched	chr1	164527430	164587457	11	20556	78	1
	2_id16959_lociStitched	chr10	42527186	42546654	2	7584	79	1
	5_id25979_lociStitched	chr17	56046836	56086348	5	16374	80	1
	8_id10119_lociStitched	chr5	141845306	141893745	8	20323	81	1
	9_id449_lociStitched	chr1	23871291	23926390	9	17184	82	1
	3_id10979_lociStitched	chr6	27094627	27117782	3	12033	83	1
	5_id30491_lociStitched	chrX	40003530	40037129	5	19163	84	1
	7_id6577_lociStitched	chr3	112947183	112996653	7	19917	85	1
	10_id23541_lociStitched	chr15	78606056	78658008	10	22880	86	1
	7_id13787_lociStitched	chr7	150058893	150108955	7	19348	87	1
	9_id11260_lociStitched	chr6	39159437	39208550	9	18566	88	1
	9_id6925_lociStitched	chr3	149253943	149300331	9	22667	89	1
	9_id18989_lociStitched	chr11	78754505	78810092	9	21534	90	1
	8_id13345_lociStitched	chr7	101021369	101081277	8	17678	91	1
	2_id9833_lociStitched	chr5	124067980	124086438	2	8880	92	1
	5_id26121_lociStitched	chr17	63515177	63559060	5	18496	93	1
	4_id19261_lociStitched	chr11	113928943	113964146	4	14422	94	1
	4_id31081_lociStitched	chrX	133303636	133327900	4	16139	95	1
	2_id30171_lociStitched	chrM	134	16571	2	5871	96	1
	8_id5326_lociStitched	chr2	232519451	232580508	8	19463	97	1
	7_id2871_lociStitched	chr1	235089492	235125752	7	22167	98	1
	5_id29250_lociStitched	chr20	62462605	62511243	5	18391	99	1
	5_id29886_lociStitched	chr22	36405673	36434623	5	19457	100	1
	6_id23722_lociStitched	chr15	93351736	93400140	6	18756	101	1
	7_id12424_lociStitched	chr7	5630166	5687333	7	21266	102	1
	7_id19351_lociStitched	chr11	118777681	118801557	7	16629	103	1
	7_id26262_lociStitched	chr17	70556423	70589828	7	13323	104	1
	8_id18444_lociStitched	chr11	44509667	44563300	8	19131	105	1
	5_id16629_lociStitched	chr10	13744637	13767910	5	16130	106	1
	3_id25302_lociStitched	chr17	22244653	22263108	3	7678	107	1
	7_id18762_lociStitched	chr11	66078667	66116386	7	20023	108	1
	7_id12837_lociStitched	chr7	47763866	47811108	7	16506	109	1
	5_id2061_lociStitched	chr1	156680121	156722745	5	17008	110	1
	5_id18428_lociStitched	chr11	44378413	44409535	5	14483	111	1
	4_id19523_lociStitched	chr11	126224542	126254174	4	12155	112	1
	8_id17999_lociStitched	chr11	1967283	2015497	8	21167	113	1
	5_id7764_lociStitched	chr4	41601521	41646934	5	20673	114	1
	7_id21137_lociStitched	chr12	124610963	124645517	7	18362	115	1
	3_id11002_lociStitched	chr6	27789838	27808594	3	14594	116	1
	2_id30207_lociStitched	chrUn_gl000226	35	15008	2	6113	117	1
	5_id14548_lociStitched	chr8	80674900	80709127	5	11548	118	1
	6_id20341_lociStitched	chr12	57520395	57553399	6	12054	119	1
	10_id26003_lociStitched	chr17	57406613	57451622	10	19247	120	1
	4_id1008_lociStitched	chr1	54925060	54956997	4	18562	121	1
	6_id25545_lociStitched	chr17	38598848	38632943	6	17690	122	1
	8_id11300_lociStitched	chr6	41604692	41650789	8	18975	123	1
	3_id8955_lociStitched	chr5	14431102	14455235	3	14186	124	1
	7_id20286_lociStitched	chr12	56109413	56145946	7	17446	125	1
	9_id7245_lociStitched	chr3	184374558	184436822	9	21653	126	1
	3_id3874_lociStitched	chr2	85461494	85487871	3	16992	127	1
	8_id6207_lociStitched	chr3	61860233	61917013	8	21334	128	1
	9_id28743_lociStitched	chr20	32117716	32167883	9	20024	129	1
	4_id6732_lociStitched	chr3	127859859	127900728	4	12796	130	1
	7_id25687_lociStitched	chr17	42610873	42647889	7	19613	131	1
	4_id28418_lociStitched	chr20	270486	308884	4	17565	132	1
	4_id22230_lociStitched	chr14	50465891	50488543	4	14392	133	1
	9_id23861_lociStitched	chr16	677978	740767	9	20144	134	1
	5_id14946_lociStitched	chr8	123583253	123621520	5	18879	135	1
	9_id6766_lociStitched	chr3	129308432	129347240	9	17014	136	1
	7_id7238_lociStitched	chr3	184310254	184356506	7	17776	137	1
	5_id26578_lociStitched	chr17	80054677	80080559	5	15131	138	1
	3_id2246_lociStitched	chr1	172345006	172369866	3	17281	139	1
	6_id10526_lociStitched	chr5	180229112	180259531	6	16338	140	1
	6_id19493_lociStitched	chr11	125890076	125933620	6	16273	141	1
	4_id26395_lociStitched	chr17	74348971	74382979	4	17948	142	1
	4_id7973_lociStitched	chr4	77608791	77630991	4	14770	143	1
	5_id30339_lociStitched	chrX	15445262	15486710	5	15656	144	1
	7_id10967_lociStitched	chr6	26520512	26573185	7	14527	145	1
	6_id3492_lociStitched	chr2	43327150	43371031	6	12826	146	1
	5_id20861_lociStitched	chr12	108977103	109012645	5	13685	147	1
	6_id5997_lociStitched	chr3	50264388	50305997	6	19290	148	1
	3_id10548_lociStitched	chr6	1608358	1623453	3	7729	149	1
	3_id25331_lociStitched	chr17	27036964	27056752	3	13458	150	1
	4_id31156_lociStitched	chrX	152739850	152761467	4	14131	151	1
	5_id27844_lociStitched	chr19	34351149	34377067	5	18823	152	1
	4_id27729_lociStitched	chr19	18699037	18723455	4	11358	153	1
	8_id18622_lociStitched	chr11	62413155	62459361	8	15461	154	1
	5_id24809_lociStitched	chr16	85626927	85661380	5	13233	155	1
	2_id3499_lociStitched	chr2	43444427	43458566	2	8356	156	1
	8_id9383_lociStitched	chr5	73914572	73945338	8	15967	157	1
	4_id9727_lociStitched	chr5	112534367	112563286	4	14781	158	1
	6_id29923_lociStitched	chr22	37988373	38037121	6	15258	159	1
	2_id10931_lociStitched	chr6	26019688	26036102	2	8649	160	1
	4_id28545_lociStitched	chr20	9259396	9283596	4	13850	161	1
	9_id18946_lociStitched	chr11	76445804	76505835	9	17729	162	1
	8_id25048_lociStitched	chr17	7107777	7156584	8	18159	163	1
	3_id24187_lociStitched	chr16	27711877	27734069	3	13003	164	1
	6_id14659_lociStitched	chr8	93062681	93092314	6	17940	165	1
	8_id11903_lociStitched	chr6	122354010	122402393	8	16619	166	1
	3_id24986_lociStitched	chr17	2285475	2306100	3	13139	167	1
	7_id20428_lociStitched	chr12	65061960	65101482	7	16813	168	1
	5_id25247_lociStitched	chr17	17797030	17826698	5	15003	169	1
	2_id27607_lociStitched	chr19	13260450	13279818	2	14242	170	1
	6_id5093_lociStitched	chr2	217454945	217502276	6	16774	171	1
	4_id22580_lociStitched	chr14	75420760	75449322	4	14187	172	1
	7_id21076_lociStitched	chr12	121970354	122029490	7	17404	173	1
	4_id2080_lociStitched	chr1	157962765	157990445	4	15035	174	1
	5_id9972_lociStitched	chr5	135334337	135373592	5	16582	175	1
	6_id12933_lociStitched	chr7	66912322	66950159	6	18290	176	1
	6_id6036_lociStitched	chr3	52056454	52106036	6	18295	177	1
	6_id12630_lociStitched	chr7	29108605	29142846	6	16490	178	1
	3_id26241_lociStitched	chr17	70106352	70124150	3	11064	179	1
	5_id25694_lociStitched	chr17	42664501	42688858	5	14717	180	1
	6_id2622_lociStitched	chr1	210404840	210447331	6	17703	181	1
	8_id334_lociStitched	chr1	18957218	19008273	8	16667	182	1
	6_id22499_lociStitched	chr14	69120593	69159543	6	15928	183	1
	5_id4416_lociStitched	chr2	145255725	145283185	5	11937	184	1
	5_id18439_lociStitched	chr11	44465040	44489562	5	8976	185	1
	5_id19499_lociStitched	chr11	125953285	125986905	5	15812	186	1
	6_id24231_lociStitched	chr16	29801127	29832457	6	16177	187	1
	3_id27140_lociStitched	chr18	57268885	57286352	3	12449	188	1
	3_id593_lociStitched	chr1	28831812	28846056	3	10031	189	1
	9_id29104_lociStitched	chr20	50293675	50344253	9	21692	190	1
	2_id12414_lociStitched	chr7	5457208	5470382	2	7055	191	1
	5_id10489_lociStitched	chr5	177772998	177800029	5	15491	192	1
	4_id23911_lociStitched	chr16	2172569	2206888	4	14180	193	1
	3_id19953_lociStitched	chr12	25799704	25813999	3	6438	194	1
	7_id12445_lociStitched	chr7	6262723	6312933	7	17555	195	1
	10_id25667_lociStitched	chr17	42142922	42202027	10	16185	196	1
	7_id5491_lociStitched	chr3	4566346	4602050	7	14485	197	1
	6_id8242_lociStitched	chr4	110054912	110113016	6	16410	198	1
	3_id573_lociStitched	chr1	27919171	27935467	3	8859	199	1
	7_id2036_lociStitched	chr1	156039598	156077258	7	15687	200	1
	5_id22978_lociStitched	chr15	38353135	38380638	5	13162	201	1
	3_id7339_lociStitched	chr3	193846970	193861350	3	8306	202	1
	4_id19330_lociStitched	chr11	117948956	117967165	4	12513	203	1
	4_id10209_lociStitched	chr5	149681560	149699498	4	9603	204	1
	5_id22401_lociStitched	chr14	61103373	61127025	5	16065	205	1
	2_id21784_lociStitched	chr13	91786311	91812239	2	13717	206	1
	6_id28114_lociStitched	chr19	47123715	47165860	6	17141	207	1
	7_id3250_lociStitched	chr2	20384996	20426464	7	13527	208	1
	5_id13318_lociStitched	chr7	100163780	100210880	5	18273	209	1
	6_id28188_lociStitched	chr19	49116388	49150447	6	15747	210	1
	5_id11286_lociStitched	chr6	41450102	41474249	5	14316	211	1
	4_id532_lociStitched	chr1	27319344	27340481	4	13908	212	1
	2_id12544_lociStitched	chr7	19144880	19160965	2	10165	213	1
	6_id6030_lociStitched	chr3	51999204	52040763	6	15408	214	1
	2_id21054_lociStitched	chr12	120794445	120807647	2	8215	215	1
	5_id12962_lociStitched	chr7	69524275	69571066	5	17586	216	1
	2_id12596_lociStitched	chr7	25694314	25714543	2	13870	217	1
	3_id5362_lociStitched	chr2	237476762	237494430	3	9792	218	1
	6_id12044_lociStitched	chr6	133752039	133786351	6	12231	219	1
	3_id29883_lociStitched	chr22	36357092	36373496	3	11220	220	1
	5_id914_lociStitched	chr1	48033570	48062795	5	12439	221	1
	4_id18640_lociStitched	chr11	62598232	62626030	4	13129	222	1
	5_id20525_lociStitched	chr12	76097742	76119871	5	14571	223	1
	4_id17842_lociStitched	chr10	121160770	121182586	4	13877	224	1
	5_id22838_lociStitched	chr14	105131135	105156510	5	13559	225	1
	8_id24660_lociStitched	chr16	73066379	73114873	8	18014	226	1
	5_id26049_lociStitched	chr17	59255787	59283920	5	12716	227	1
	6_id14076_lociStitched	chr8	30241092	30283954	6	14370	228	1
	8_id5588_lociStitched	chr3	13537691	13599834	8	16934	229	1
	6_id69_lociStitched	chr1	3021582	3059746	6	13352	230	1
	4_id26663_lociStitched	chr18	3446501	3468029	4	12844	231	1
	5_id7166_lociStitched	chr3	177306294	177341460	5	13870	232	1
	7_id17486_lociStitched	chr10	95179556	95226792	7	17216	233	1
	6_id19747_lociStitched	chr12	6999423	7054718	6	14517	234	1
	5_id7068_lociStitched	chr3	167779946	167815136	5	12601	235	1
	6_id26207_lociStitched	chr17	68852719	68880210	6	13390	236	1
	4_id14880_lociStitched	chr8	119911312	119935057	4	12653	237	1
	5_id6855_lociStitched	chr3	140789514	140823980	5	14289	238	1
	4_id3894_lociStitched	chr2	85968097	86001861	4	11800	239	1
	3_id6552_lociStitched	chr3	111569561	111592471	3	14397	240	1
	18_id30674_lociStitched	chrX	61685157	61731519	18	18408	241	1
	7_id25420_lociStitched	chr17	32550911	32583733	7	15879	242	1
	5_id21247_lociStitched	chr12	132093130	132126505	5	10961	243	1
	5_id26235_lociStitched	chr17	70004041	70031797	5	14771	244	1
	4_id1993_lociStitched	chr1	154927476	154956694	4	14854	245	1
	5_id5132_lociStitched	chr2	218577628	218621776	5	13997	246	1
	2_id19642_lociStitched	chr12	1473246	1485361	2	9412	247	1
	3_id21311_lociStitched	chr13	24023037	24048399	3	12839	248	1
	4_id18883_lociStitched	chr11	73017929	73047240	4	14069	249	1
	6_id16383_lociStitched	chr9	136738079	136781039	6	13680	250	1
	3_id11837_lociStitched	chr6	113367800	113389328	3	12887	251	1
	7_id24203_lociStitched	chr16	28873950	28917762	7	12526	252	1
	8_id25832_lociStitched	chr17	48225903	48261967	8	13974	253	1
	8_id2010_lociStitched	chr1	155195907	155247043	8	16713	254	1
	4_id28984_lociStitched	chr20	46584155	46610785	4	11139	255	1
	6_id30117_lociStitched	chr22	45848447	45879071	6	17978	256	1
	6_id24220_lociStitched	chr16	29295487	29333835	6	14991	257	1
	6_id31176_lociStitched	chrX	153235083	153280045	6	12340	258	1
	6_id5146_lociStitched	chr2	218860016	218885500	6	13816	259	1
	5_id28144_lociStitched	chr19	47713098	47761610	5	14692	260	1
	2_id12605_lociStitched	chr7	25890438	25903146	2	7375	261	1
	3_id22476_lociStitched	chr14	68761506	68786859	3	12173	262	1
	6_id25797_lociStitched	chr17	47461803	47493220	6	12866	263	1
	9_id17727_lociStitched	chr10	112550821	112597325	9	15222	264	1
	6_id28404_lociStitched	chr19	59048950	59087821	6	13359	265	1
	6_id21185_lociStitched	chr12	125398143	125426097	6	13833	266	1
	7_id24252_lociStitched	chr16	30380505	30421539	7	16140	267	1
	3_id12576_lociStitched	chr7	23504621	23516997	3	8255	268	1
	6_id25851_lociStitched	chr17	48609293	48643527	6	14321	269	1
	5_id22486_lociStitched	chr14	68972622	68990981	5	14035	270	1
	6_id25868_lociStitched	chr17	49007837	49039156	6	13062	271	1
	3_id7872_lociStitched	chr4	55083470	55100949	3	8636	272	1
	3_id25643_lociStitched	chr17	41600872	41624560	3	11227	273	1
	5_id536_lociStitched	chr1	27366311	27398494	5	13519	274	1
	6_id8730_lociStitched	chr4	169551773	169589581	6	13278	275	1
	3_id6104_lociStitched	chr3	55513537	55535996	3	10745	276	1
	4_id22528_lociStitched	chr14	70308234	70326186	4	8525	277	1
	5_id25603_lociStitched	chr17	40804693	40835842	5	11929	278	1
	7_id24837_lociStitched	chr16	86942860	86995962	7	13793	279	1
	9_id11094_lociStitched	chr6	31762283	31805930	9	13997	280	1
	5_id20135_lociStitched	chr12	48201623	48230239	5	14865	281	1
	6_id16851_lociStitched	chr10	31070745	31106256	6	12107	282	1
	4_id17556_lociStitched	chr10	100377887	100410106	4	14709	283	1
	7_id21376_lociStitched	chr13	31365249	31416915	7	13045	284	1
	6_id9468_lociStitched	chr5	81930952	81970805	6	13567	285	1
	9_id3947_lociStitched	chr2	92268829	92309850	9	14543	286	1
	7_id21577_lociStitched	chr13	52187076	52220017	7	14847	287	1
	5_id6558_lociStitched	chr3	112011847	112054110	5	14279	288	1
	6_id25704_lociStitched	chr17	42871666	42910257	6	12253	289	1
	4_id24281_lociStitched	chr16	30885634	30916559	4	12939	290	1
	3_id6689_lociStitched	chr3	124869015	124886197	3	12196	291	1
	3_id16261_lociStitched	chr9	131894714	131910302	3	9468	292	1
	2_id22413_lociStitched	chr14	61611095	61622050	2	9471	293	1
	3_id3195_lociStitched	chr2	16205327	16232607	3	11240	294	1
	5_id28803_lociStitched	chr20	34679614	34702322	5	11032	295	1
	4_id29919_lociStitched	chr22	37940795	37960279	4	11834	296	1
	4_id1160_lociStitched	chr1	64211212	64245847	4	13099	297	1
	4_id19431_lociStitched	chr11	122361925	122398268	4	12395	298	1
	7_id4615_lociStitched	chr2	169042300	169105239	7	11944	299	1
	7_id12881_lociStitched	chr7	61967008	61989013	7	10615	300	1
	3_id2797_lociStitched	chr1	228996753	229021245	3	11336	301	1
	5_id28033_lociStitched	chr19	44233866	44264352	5	11972	302	1
	3_id20100_lociStitched	chr12	44890306	44916343	3	11833	303	1
	3_id4536_lociStitched	chr2	159908258	159929166	3	10864	304	1
	4_id16027_lociStitched	chr9	116354775	116380448	4	15252	305	1
	4_id30335_lociStitched	chrX	15399097	15432448	4	12701	306	1
	5_id23757_lociStitched	chr15	96404210	96447049	5	11812	307	1
	4_id4581_lociStitched	chr2	164570347	164594273	4	12578	308	1
	2_id20646_lociStitched	chr12	89738988	89749664	2	7392	309	1
	5_id7722_lociStitched	chr4	38664182	38687473	5	12602	310	1
	3_id6119_lociStitched	chr3	56143500	56161375	3	13108	311	1
	4_id7032_lociStitched	chr3	159556835	159584627	4	16050	312	1
	8_id30185_lociStitched	chrUn_gl000220	103221	118509	8	10116	313	1
	3_id15852_lociStitched	chr9	97725363	97746121	3	15304	314	1
	4_id6898_lociStitched	chr3	146238530	146263329	4	11027	315	1
	6_id10269_lociStitched	chr5	156785038	156828981	6	18713	316	1
	4_id28339_lociStitched	chr19	56091200	56118380	4	12329	317	1
	6_id17172_lociStitched	chr10	71605513	71653308	6	14133	318	1
	6_id470_lociStitched	chr1	25046127	25073646	6	15084	319	1
	5_id27710_lociStitched	chr19	18390020	18417214	5	15243	320	1
	7_id21166_lociStitched	chr12	125139129	125184251	7	12701	321	1
	8_id11369_lociStitched	chr6	44186526	44233612	8	13225	322	1
	2_id4304_lociStitched	chr2	127412532	127425243	2	8002	323	1
	3_id11742_lociStitched	chr6	105387949	105418714	3	13322	324	1
	5_id11140_lociStitched	chr6	33376748	33400549	5	12820	325	1
	4_id6265_lociStitched	chr3	66477357	66515840	4	13552	326	1
	2_id28962_lociStitched	chr20	45979799	45990963	2	7204	327	1
	4_id30884_lociStitched	chrX	103031437	103063147	4	11662	328	1
	5_id19694_lociStitched	chr12	4373955	4398395	5	10322	329	1
	5_id14600_lociStitched	chr8	88844463	88878978	5	9820	330	1
	7_id19516_lociStitched	chr11	126173390	126210868	7	12439	331	1
	4_id28235_lociStitched	chr19	50167439	50195981	4	11867	332	1
	5_id27_lociStitched	chr1	1334014	1371457	5	12429	333	1
	4_id29159_lociStitched	chr20	55683879	55714160	4	11152	334	1
	9_id2511_lociStitched	chr1	203416924	203457575	9	15053	335	1
	5_id27720_lociStitched	chr19	18525516	18558694	5	15286	336	1
	4_id18049_lociStitched	chr11	6655578	6678446	4	12945	337	1
	2_id13852_lociStitched	chr8	1861748	1875697	2	11459	338	1
	5_id3747_lociStitched	chr2	69386867	69420148	5	10894	339	1
	6_id28311_lociStitched	chr19	54692542	54730296	6	12746	340	1
	2_id7504_lociStitched	chr4	4755124	4767235	2	10178	341	1
	4_id2748_lociStitched	chr1	225942463	225966867	4	12166	342	1
	8_id740_lociStitched	chr1	36817333	36867769	8	13597	343	1
	4_id28967_lociStitched	chr20	46172565	46207009	4	10983	344	1
	3_id1455_lociStitched	chr1	94079326	94102946	3	9578	345	1
	3_id16744_lociStitched	chr10	21783293	21800680	3	11998	346	1
	4_id31059_lociStitched	chrX	132493009	132516073	4	12340	347	1
	2_id18657_lociStitched	chr11	63676323	63689341	2	10574	348	1
	4_id18618_lociStitched	chr11	62358344	62390652	4	11609	349	1
	7_id10839_lociStitched	chr6	21133003	21166917	7	11269	350	1
	3_id17375_lociStitched	chr10	82248440	82271442	3	7867	351	1
	3_id15000_lociStitched	chr8	127920169	127930988	3	9783	352	1
	4_id15972_lociStitched	chr9	112565961	112594385	4	9523	353	1
	4_id16789_lociStitched	chr10	25788163	25822876	4	10996	354	1
	4_id21991_lociStitched	chr13	114862832	114898620	4	12809	355	1
	3_id17334_lociStitched	chr10	80723289	80735210	3	9533	356	1
	5_id9978_lociStitched	chr5	135410694	135443097	5	12146	357	1
	4_id21987_lociStitched	chr13	114809918	114835080	4	10006	358	1
	5_id16101_lociStitched	chr9	124319441	124346400	5	12184	359	1
	8_id25617_lociStitched	chr17	41149372	41195368	8	15638	360	1
	7_id16641_lociStitched	chr10	13955997	13998606	7	12371	361	1
	5_id10382_lociStitched	chr5	170845476	170881036	5	13994	362	1
	3_id18606_lociStitched	chr11	61581512	61603132	3	11487	363	1
	6_id25240_lociStitched	chr17	17712644	17745486	6	13302	364	1
	3_id1807_lociStitched	chr1	145256156	145268750	3	8185	365	1
	3_id17619_lociStitched	chr10	103873759	103894300	3	11739	366	1
	6_id2613_lociStitched	chr1	210027121	210050678	6	12438	367	1
	4_id24410_lociStitched	chr16	54491510	54512918	4	11934	368	1
	2_id10105_lociStitched	chr5	141695081	141708124	2	11832	369	1
	2_id14553_lociStitched	chr8	80728694	80745300	2	10623	370	1
	3_id21694_lociStitched	chr13	77085455	77098659	3	11018	371	1
	5_id7496_lociStitched	chr4	4641513	4688067	5	11704	372	1
	3_id7425_lociStitched	chr3	197183063	197201293	3	10223	373	1
	4_id18861_lociStitched	chr11	72053380	72073693	4	10602	374	1
	3_id15007_lociStitched	chr8	128215869	128229065	3	10124	375	1
	4_id16762_lociStitched	chr10	22705999	22727122	4	10768	376	1
	3_id28973_lociStitched	chr20	46404523	46420227	3	11876	377	1
	2_id1738_lociStitched	chr1	120553872	120565385	2	8414	378	1
	4_id2566_lociStitched	chr1	206530876	206555626	4	12560	379	1
	2_id10297_lociStitched	chr5	158475775	158490840	2	11690	380	1
	4_id16334_lociStitched	chr9	133694239	133724459	4	11759	381	1
	3_id28244_lociStitched	chr19	50353411	50382103	3	11915	382	1
	4_id28716_lociStitched	chr20	30539297	30563887	4	9040	383	1
	3_id16233_lociStitched	chr9	131003020	131018269	3	11681	384	1
	4_id16884_lociStitched	chr10	33225707	33251673	4	11348	385	1
	3_id6882_lociStitched	chr3	143027889	143050706	3	14502	386	1
	4_id19477_lociStitched	chr11	125203830	125242202	4	11192	387	1
	3_id22290_lociStitched	chr14	53296091	53320713	3	12126	388	1
	5_id26475_lociStitched	chr17	76347431	76375494	5	12413	389	1
	4_id18836_lociStitched	chr11	69249078	69265941	4	10992	390	1
	3_id3033_lociStitched	chr2	1717678	1748898	3	11210	391	1
	4_id11111_lociStitched	chr6	32143346	32165547	4	11843	392	1
	5_id22_lociStitched	chr1	1284306	1311531	5	12018	393	1
	6_id10826_lociStitched	chr6	20674481	20701416	6	10395	394	1
	3_id14063_lociStitched	chr8	29205258	29231299	3	10290	395	1
	4_id692_lociStitched	chr1	33615047	33649348	4	14876	396	1
	3_id12626_lociStitched	chr7	29022988	29041066	3	9885	397	1
	2_id19090_lociStitched	chr11	94655455	94669650	2	10957	398	1
	6_id17217_lociStitched	chr10	74007542	74038816	6	14768	399	1
	3_id3479_lociStitched	chr2	43150097	43174879	3	12689	400	1
	4_id7540_lociStitched	chr4	7892189	7922104	4	12773	401	1
	2_id21091_lociStitched	chr12	122234762	122250783	2	10414	402	1
	4_id18692_lociStitched	chr11	64386710	64413066	4	10171	403	1
	6_id17603_lociStitched	chr10	102746663	102788039	6	15116	404	1
	2_id11772_lociStitched	chr6	107977710	107993853	2	12612	405	1
	14_id18538_lociStitched	chr11	51568320	51593522	14	13896	406	1
	4_id26954_lociStitched	chr18	41455327	41474956	4	10321	407	1
	3_id18195_lociStitched	chr11	16624727	16640772	3	9793	408	1
	4_id30458_lociStitched	chrX	38659952	38670028	4	9625	409	1
	8_id14245_lociStitched	chr8	46839040	46856500	8	8600	410	1
	4_id1777_lociStitched	chr1	144068210	144092761	4	12420	411	1
	5_id15808_lociStitched	chr9	94752524	94774395	5	14592	412	1
	7_id1814_lociStitched	chr1	145436582	145486432	7	16761	413	1
	3_id25840_lociStitched	chr17	48276981	48290688	3	10273	414	1
	9_id290_lociStitched	chr1	16825109	16888491	9	13687	415	1
	5_id17357_lociStitched	chr10	81158685	81183327	5	11838	416	1
	5_id2437_lociStitched	chr1	198871596	198907204	5	11582	417	1
	4_id21155_lociStitched	chr12	124990110	125018702	4	11988	418	1
	3_id30719_lociStitched	chrX	67878005	67896685	3	11431	419	1
	5_id1093_lociStitched	chr1	60129614	60165423	5	16256	420	1
	2_id17793_lociStitched	chr10	116781613	116792309	2	7571	421	1
	2_id10439_lociStitched	chr5	174345087	174355128	2	9254	422	1
	4_id30937_lociStitched	chrX	112075767	112096890	4	11525	423	1
	6_id22619_lociStitched	chr14	77383593	77429248	6	14760	424	1
	5_id11129_lociStitched	chr6	33238883	33268410	5	10156	425	1
	8_id3447_lociStitched	chr2	42216952	42258387	8	14686	426	1
	6_id2240_lociStitched	chr1	172290528	172331318	6	13634	427	1
	6_id10538_lociStitched	chr5	180669678	180709393	6	12052	428	1
	4_id27136_lociStitched	chr18	57214845	57246014	4	10252	429	1
	6_id30193_lociStitched	chrUn_gl000220	146980	161404	6	7990	430	1
	4_id25160_lociStitched	chr17	13287284	13315545	4	12096	431	1
	4_id25077_lociStitched	chr17	7736769	7762200	4	13775	432	1
	5_id21146_lociStitched	chr12	124761496	124788264	5	12224	433	1
	2_id11900_lociStitched	chr6	122239532	122256182	2	11447	434	1
	4_id11196_lociStitched	chr6	35685637	35708649	4	11737	435	1
	3_id29978_lociStitched	chr22	39706798	39730854	3	9337	436	1
	3_id17782_lociStitched	chr10	116236863	116252137	3	9938	437	1
	4_id15730_lociStitched	chr9	89283744	89313482	4	14306	438	1
	4_id7234_lociStitched	chr3	184279660	184297659	4	10676	439	1
	7_id21173_lociStitched	chr12	125211469	125240677	7	11441	440	1
	3_id17309_lociStitched	chr10	80047060	80063993	3	10157	441	1
	2_id9679_lociStitched	chr5	106927883	106944480	2	9567	442	1
	6_id26688_lociStitched	chr18	5511049	5544965	6	11681	443	1
	5_id8921_lociStitched	chr5	9414930	9433490	5	11709	444	1
	3_id19467_lociStitched	chr11	125032375	125051008	3	8639	445	1
	4_id13685_lociStitched	chr7	137658907	137687893	4	10948	446	1
	7_id10290_lociStitched	chr5	158406726	158462804	7	16498	447	1
	3_id20271_lociStitched	chr12	54050083	54073408	3	11025	448	1
	5_id27677_lociStitched	chr19	17325412	17360230	5	13117	449	1
	4_id26315_lociStitched	chr17	71591483	71620692	4	10505	450	1
	4_id19470_lociStitched	chr11	125069844	125106024	4	11020	451	1
	7_id30667_lociStitched	chrX	58561163	58581283	7	8762	452	1
	4_id16766_lociStitched	chr10	22744230	22755816	4	9175	453	1
	6_id27322_lociStitched	chr19	1847618	1887977	6	12508	454	1
	4_id19738_lociStitched	chr12	6861383	6902758	4	12182	455	1
	6_id16389_lociStitched	chr9	136805217	136837148	6	9743	456	1
	3_id22983_lociStitched	chr15	38402763	38425324	3	10623	457	1
	4_id27404_lociStitched	chr19	4581545	4607980	4	9900	458	1
	3_id20183_lociStitched	chr12	50360771	50379637	3	7590	459	1
	6_id22268_lociStitched	chr14	52326855	52365691	6	10413	460	1
	3_id14573_lociStitched	chr8	82244139	82264886	3	8297	461	1
	3_id8115_lociStitched	chr4	95677923	95692143	3	10597	462	1
	4_id20947_lociStitched	chr12	113678069	113700769	4	9338	463	1
	2_id9689_lociStitched	chr5	107096000	107104917	2	5947	464	1
	2_id5210_lociStitched	chr2	222416931	222439000	2	10844	465	1
	3_id18509_lociStitched	chr11	47197762	47217553	3	10251	466	1
	3_id11066_lociStitched	chr6	30709459	30733172	3	9397	467	1
	4_id27931_lociStitched	chr19	39137701	39168112	4	11503	468	1
	4_id20301_lociStitched	chr12	56389971	56416736	4	10229	469	1
	4_id20952_lociStitched	chr12	115104787	115125454	4	12807	470	1
	3_id28320_lociStitched	chr19	54959173	54986557	3	11476	471	1
	2_id20280_lociStitched	chr12	54744792	54755123	2	7693	472	1
	6_id3819_lociStitched	chr2	74665900	74710978	6	12205	473	1
	4_id14414_lociStitched	chr8	67415444	67435878	4	9845	474	1
	6_id1974_lociStitched	chr1	153930152	153964115	6	11942	475	1
	4_id22130_lociStitched	chr14	32394853	32421207	4	10081	476	1
	5_id9880_lociStitched	chr5	126625651	126657352	5	10100	477	1
	4_id27973_lociStitched	chr19	40926411	40951387	4	10724	478	1
	5_id17324_lociStitched	chr10	80500903	80535618	5	9001	479	1
	3_id2946_lociStitched	chr1	244210043	244221985	3	10188	480	1
	5_id26959_lociStitched	chr18	41513317	41534425	5	11876	481	1
	4_id26326_lociStitched	chr17	72098742	72115844	4	9189	482	1
	2_id12504_lociStitched	chr7	14018638	14033054	2	11551	483	1
	5_id4694_lociStitched	chr2	175625502	175664137	5	14894	484	1
	2_id29847_lociStitched	chr22	33269304	33280707	2	9328	485	1
	2_id2358_lociStitched	chr1	185742333	185761055	2	12208	486	1
	6_id28343_lociStitched	chr19	56135323	56167780	6	10811	487	1
	6_id4191_lociStitched	chr2	112655192	112682856	6	11346	488	1
	6_id20361_lociStitched	chr12	58225271	58259588	6	12919	489	1
	4_id25493_lociStitched	chr17	37023520	37042790	4	11347	490	1
	3_id24403_lociStitched	chr16	54194474	54213989	3	10472	491	1
	2_id27788_lociStitched	chr19	27731751	27740796	2	7147	492	1
	8_id19649_lociStitched	chr12	1683478	1722551	8	17098	493	1
	2_id2895_lociStitched	chr1	236219730	236231107	2	8856	494	1
	2_id17749_lociStitched	chr10	114708735	114720091	2	10264	495	1
	5_id26547_lociStitched	chr17	79422970	79452082	5	9579	496	1
	2_id9856_lociStitched	chr5	124815291	124824344	2	8425	497	1
	5_id2466_lociStitched	chr1	201693370	201734207	5	13209	498	1
	3_id27115_lociStitched	chr18	56510342	56534940	3	10028	499	1
	3_id27530_lociStitched	chr19	10980279	11000314	3	11070	500	1
	2_id12743_lociStitched	chr7	40581061	40593910	2	9721	501	1
	6_id18433_lociStitched	chr11	44424433	44450695	6	8637	502	1
	2_id20242_lociStitched	chr12	53436115	53448898	2	10445	503	1
	4_id26669_lociStitched	chr18	3593068	3625168	4	13549	504	1
	3_id29659_lociStitched	chr22	23859906	23878838	3	10350	505	1
	3_id23982_lociStitched	chr16	4364711	4379792	3	10033	506	1
	3_id9715_lociStitched	chr5	111077134	111100169	3	11326	507	1
	3_id1324_lociStitched	chr1	82263008	82275500	3	10145	508	1
	2_id4976_lociStitched	chr2	202895842	202904966	2	9021	509	1
	5_id23716_lociStitched	chr15	93207501	93227259	5	10426	510	1
	3_id4464_lociStitched	chr2	150292934	150306534	3	13041	511	1
	1_id29200_lociStitched	chr20	57892459	57901998	1	9540	512	1
	5_id23194_lociStitched	chr15	57509807	57540925	5	11521	513	1
	4_id20307_lociStitched	chr12	56497433	56523709	4	10484	514	1
	5_id24784_lociStitched	chr16	85252852	85272492	5	11504	515	1
	2_id11008_lociStitched	chr6	27856598	27871498	2	9277	516	1
	4_id20326_lociStitched	chr12	57022330	57040839	4	10383	517	1
	6_id312_lociStitched	chr1	17215499	17249125	6	11917	518	1
	5_id18560_lociStitched	chr11	57396542	57436604	5	11253	519	1
	3_id18094_lociStitched	chr11	9773315	9788809	3	8923	520	1
	5_id9368_lociStitched	chr5	73345938	73391431	5	11325	521	1
	2_id21144_lociStitched	chr12	124658473	124672006	2	9821	522	1
	3_id16301_lociStitched	chr9	132404091	132418003	3	11733	523	1
	4_id22384_lociStitched	chr14	59231756	59258335	4	10093	524	1
	4_id26054_lociStitched	chr17	59301931	59328813	4	9433	525	1
	3_id17431_lociStitched	chr10	89982063	89995967	3	10953	526	1
	7_id12378_lociStitched	chr7	2510561	2551977	7	13545	527	1
	4_id8477_lociStitched	chr4	138520654	138547566	4	11012	528	1
	6_id19933_lociStitched	chr12	24167372	24211914	6	14007	529	1
	4_id1428_lociStitched	chr1	92148558	92172218	4	11084	530	1
	2_id25012_lociStitched	chr17	4842167	4855933	2	9740	531	1
	4_id24167_lociStitched	chr16	26677972	26701884	4	9406	532	1
	4_id22523_lociStitched	chr14	70154219	70181432	4	10954	533	1
	4_id25227_lociStitched	chr17	17578953	17599198	4	10734	534	1
	3_id24506_lociStitched	chr16	65555664	65584401	3	10727	535	1
	4_id10936_lociStitched	chr6	26118839	26140184	4	8950	536	1
	4_id17911_lociStitched	chr10	127190232	127204478	4	8648	537	1
	2_id11091_lociStitched	chr6	31696924	31708941	2	8756	538	1
	4_id25914_lociStitched	chr17	53738117	53768874	4	9956	539	1
	5_id10586_lociStitched	chr6	2902586	2922630	5	8892	540	1
	4_id17346_lociStitched	chr10	80935525	80964672	4	10629	541	1
	3_id21027_lociStitched	chr12	119436679	119448587	3	9163	542	1
	2_id10701_lociStitched	chr6	12007090	12025505	2	10000	543	1
	5_id17980_lociStitched	chr11	776355	810835	5	11047	544	1
	3_id10348_lociStitched	chr5	168292775	168314993	3	9214	545	1
	8_id4968_lociStitched	chr2	202813537	202862777	8	9962	546	1
	4_id2527_lociStitched	chr1	204042000	204065148	4	9559	547	1
	3_id17765_lociStitched	chr10	115173916	115194161	3	8938	548	1
	4_id16168_lociStitched	chr9	129276157	129298710	4	13198	549	1
	4_id29879_lociStitched	chr22	36309579	36337719	4	14365	550	1
	4_id5781_lociStitched	chr3	32432673	32463697	4	9559	551	1
	4_id3702_lociStitched	chr2	64862803	64882270	4	10536	552	1
	5_id21315_lociStitched	chr13	24132665	24154757	5	11108	553	1
	4_id19279_lociStitched	chr11	115061519	115077486	4	7538	554	1
	6_id9682_lociStitched	chr5	106988736	107010758	6	10471	555	1
	6_id1957_lociStitched	chr1	153538128	153582717	6	9725	556	1
	2_id22509_lociStitched	chr14	69254074	69264359	2	9263	557	1
	2_id14502_lociStitched	chr8	75731570	75741124	2	8503	558	1
	3_id27330_lociStitched	chr19	2041575	2063185	3	11105	559	1
	3_id3329_lociStitched	chr2	27293724	27310131	3	10117	560	1
	3_id413_lociStitched	chr1	22226123	22240818	3	8945	561	1
	2_id1389_lociStitched	chr1	87791994	87803641	2	10197	562	1
	6_id25527_lociStitched	chr17	38256363	38281008	6	11303	563	1
	4_id29462_lociStitched	chr21	40355730	40377732	4	11223	564	1
	6_id25189_lociStitched	chr17	15541527	15564727	6	11041	565	1
	4_id27223_lociStitched	chr18	74198146	74216448	4	10980	566	1
	3_id11191_lociStitched	chr6	35457782	35467224	3	7995	567	1
	6_id4114_lociStitched	chr2	106879549	106913821	6	9398	568	1
	5_id9458_lociStitched	chr5	81627966	81657012	5	12632	569	1
	4_id19844_lociStitched	chr12	14517882	14548499	4	11512	570	1
	4_id4217_lociStitched	chr2	114340329	114372506	4	9764	571	1
	3_id8489_lociStitched	chr4	139142623	139165782	3	9245	572	1
	2_id27811_lociStitched	chr19	31173574	31185067	2	9104	573	1
	3_id13507_lociStitched	chr7	117511283	117541027	3	8959	574	1
	2_id29574_lociStitched	chr22	17737690	17748858	2	9676	575	1
	3_id1090_lociStitched	chr1	60099583	60112526	3	10510	576	1
	2_id3248_lociStitched	chr2	20337638	20351524	2	8864	577	1
	5_id1254_lociStitched	chr1	76513685	76552364	5	12974	578	1
	4_id23303_lociStitched	chr15	65132911	65154990	4	9084	579	1
	5_id27590_lociStitched	chr19	12888130	12918063	5	14155	580	1
	5_id30852_lociStitched	chrX	99880177	99904779	5	10364	581	1
	3_id8653_lociStitched	chr4	154702245	154722390	3	11204	582	1
	2_id10042_lociStitched	chr5	139112309	139131300	2	9339	583	1
	3_id19453_lociStitched	chr11	123057469	123075250	3	11542	584	1
	5_id19928_lociStitched	chr12	24082400	24105684	5	10067	585	1
	2_id27508_lociStitched	chr19	10336257	10348239	2	9401	586	1
	3_id27112_lociStitched	chr18	56451662	56474075	3	8361	587	1
	4_id23976_lociStitched	chr16	4293916	4324584	4	9384	588	1
	3_id774_lociStitched	chr1	38920260	38942526	3	7135	589	1
	3_id1384_lociStitched	chr1	87617274	87637538	3	10345	590	1
	4_id17167_lociStitched	chr10	71509520	71538034	4	11628	591	1
	2_id19965_lociStitched	chr12	26109467	26120310	2	7965	592	1
	3_id11248_lociStitched	chr6	37744382	37759962	3	9237	593	1
	5_id28127_lociStitched	chr19	47332904	47367642	5	11207	594	1
	4_id14923_lociStitched	chr8	122348200	122365622	4	9439	595	1
	5_id768_lociStitched	chr1	38454866	38479525	5	12011	596	1
	2_id3514_lociStitched	chr2	43679726	43692814	2	8318	597	1
	3_id4704_lociStitched	chr2	175810618	175832120	3	8696	598	1
	2_id18726_lociStitched	chr11	65184840	65197905	2	8998	599	1
	5_id23583_lociStitched	chr15	81268410	81299018	5	11692	600	1
	3_id25723_lociStitched	chr17	43223989	43250906	3	8380	601	1
	4_id701_lociStitched	chr1	33803722	33832364	4	11123	602	1
	5_id23260_lociStitched	chr15	63327823	63358673	5	8087	603	1
	4_id24628_lociStitched	chr16	70757344	70773732	4	9973	604	1
	5_id6047_lociStitched	chr3	52311542	52358517	5	8970	605	1
	5_id29469_lociStitched	chr21	40443847	40478623	5	9475	606	1
	3_id20599_lociStitched	chr12	85573054	85583370	3	9776	607	1
	5_id4955_lociStitched	chr2	202663338	202699560	5	11192	608	1
	1_id9977_lociStitched	chr5	135386565	135394969	1	8405	609	1
	4_id2858_lociStitched	chr1	234734510	234756340	4	16097	610	1
	2_id18231_lociStitched	chr11	19864446	19880977	2	8918	611	1
	5_id839_lociStitched	chr1	43814371	43856425	5	9605	612	1
	2_id19821_lociStitched	chr12	12866947	12880183	2	10313	613	1
	5_id10859_lociStitched	chr6	21737369	21751515	5	9328	614	1
	3_id24500_lociStitched	chr16	65304754	65318862	3	9357	615	1
	2_id27522_lociStitched	chr19	10751950	10767349	2	9280	616	1
	4_id16189_lociStitched	chr9	130317495	130341935	4	11588	617	1
	5_id24266_lociStitched	chr16	30613251	30646558	5	7351	618	1
	2_id29129_lociStitched	chr20	52350397	52369017	2	9826	619	1
	4_id24975_lociStitched	chr17	1969490	1995136	4	13286	620	1
	6_id13010_lociStitched	chr7	73431015	73459018	6	12579	621	1
	2_id28726_lociStitched	chr20	31060883	31074399	2	9954	622	1
	2_id17761_lociStitched	chr10	115019781	115035418	2	9273	623	1
	2_id21048_lociStitched	chr12	120657874	120673427	2	9813	624	1
	3_id26966_lociStitched	chr18	42258834	42277858	3	8665	625	1
	4_id28038_lociStitched	chr19	44277037	44290148	4	7421	626	1
	6_id23905_lociStitched	chr16	2053695	2098539	6	14567	627	1
	4_id28225_lociStitched	chr19	49982116	50001029	4	8418	628	1
	3_id4481_lociStitched	chr2	151728383	151743954	3	8828	629	1
	5_id12973_lociStitched	chr7	70037714	70050480	5	9387	630	1
	3_id1920_lociStitched	chr1	150532821	150553241	3	9002	631	1
	5_id14111_lociStitched	chr8	34301777	34335235	5	9769	632	1
	3_id1755_lociStitched	chr1	121087710	121105468	3	9671	633	1
	3_id25594_lociStitched	chr17	40669564	40689471	3	9212	634	1
	3_id3737_lociStitched	chr2	67912617	67924701	3	8423	635	1
	6_id19596_lociStitched	chr11	131509337	131540341	6	9470	636	1
	5_id18577_lociStitched	chr11	59304817	59334419	5	9120	637	1
	2_id25953_lociStitched	chr17	55739386	55748362	2	7678	638	1
	3_id14117_lociStitched	chr8	35718619	35731375	3	8911	639	1
	5_id1301_lociStitched	chr1	81355945	81384928	5	10506	640	1
	6_id500_lociStitched	chr1	26196948	26233883	6	11900	641	1
	3_id29276_lociStitched	chr21	16429473	16438994	3	8110	642	1
	4_id18982_lociStitched	chr11	78639169	78673990	4	12739	643	1
	1_id20105_lociStitched	chr12	45043256	45051134	1	7879	644	1
	2_id22710_lociStitched	chr14	91835365	91846456	2	4878	645	1
	2_id4274_lociStitched	chr2	122322019	122338165	2	7445	646	1
	4_id28539_lociStitched	chr20	9046728	9074959	4	10107	647	1
	4_id18669_lociStitched	chr11	63845241	63871293	4	10608	648	1
	4_id18796_lociStitched	chr11	67137266	67170289	4	9192	649	1
	3_id12921_lociStitched	chr7	66204986	66225198	3	9031	650	1
	3_id26845_lociStitched	chr18	23392703	23409835	3	9861	651	1
	3_id17224_lociStitched	chr10	74078524	74095986	3	9631	652	1
	4_id1179_lociStitched	chr1	64624359	64662689	4	9401	653	1
	3_id731_lociStitched	chr1	36614248	36627776	3	8758	654	1
	2_id5831_lociStitched	chr3	37804672	37815652	2	8592	655	1
	2_id25164_lociStitched	chr17	13329247	13343056	2	9107	656	1
	3_id28808_lociStitched	chr20	34714864	34727360	3	7362	657	1
	2_id4267_lociStitched	chr2	121649881	121663444	2	10338	658	1
	4_id14867_lociStitched	chr8	118958482	118975219	4	9754	659	1
	3_id25634_lociStitched	chr17	41430450	41447128	3	8309	660	1
	3_id3600_lociStitched	chr2	50345072	50355342	3	7793	661	1
	2_id21943_lociStitched	chr13	110303930	110323125	2	11960	662	1
	3_id2628_lociStitched	chr1	210463735	210485616	3	9459	663	1
	6_id31184_lociStitched	chrX	153597151	153641131	6	11708	664	1
	5_id26573_lociStitched	chr17	79969471	80000501	5	10404	665	1
	5_id29382_lociStitched	chr21	33426584	33448170	5	11309	666	1
	4_id17478_lociStitched	chr10	94933375	94962133	4	9614	667	1
	5_id21669_lociStitched	chr13	74706177	74743054	5	10749	668	1
	2_id4257_lociStitched	chr2	121491822	121500718	2	8680	669	1
	3_id10853_lociStitched	chr6	21586941	21598469	3	7707	670	1
	4_id29911_lociStitched	chr22	37572151	37611491	4	10251	671	1
	6_id10692_lociStitched	chr6	11687835	11715447	6	8125	672	1
	4_id23459_lociStitched	chr15	74214169	74245156	4	13337	673	1
	3_id11283_lociStitched	chr6	41393412	41418029	3	8834	674	1
	5_id28448_lociStitched	chr20	1864223	1881843	5	6527	675	1
	5_id11225_lociStitched	chr6	37068704	37107160	5	14393	676	1
	3_id12598_lociStitched	chr7	25764062	25794695	3	13352	677	1
	2_id14042_lociStitched	chr8	27748995	27759354	2	7865	678	1
	3_id29734_lociStitched	chr22	27691976	27710145	3	9279	679	1
	2_id5298_lociStitched	chr2	230027728	230045829	2	9220	680	1
	1_id4800_lociStitched	chr2	183726454	183734504	1	8051	681	1
	4_id25523_lociStitched	chr17	38210216	38232477	4	8817	682	1
	5_id8585_lociStitched	chr4	148231019	148263922	5	11205	683	1
	3_id17372_lociStitched	chr10	82213056	82229805	3	7911	684	1
	4_id549_lociStitched	chr1	27626162	27649515	4	8543	685	1
	5_id8058_lociStitched	chr4	87855090	87883708	5	10340	686	1
	2_id23502_lociStitched	chr15	75742348	75762421	2	8552	687	1
	3_id30123_lociStitched	chr22	45891916	45903476	3	8937	688	1
	5_id11975_lociStitched	chr6	128597141	128616927	5	10466	689	1
	3_id30790_lociStitched	chrX	73740657	73757398	3	8066	690	1
	4_id16197_lociStitched	chr9	130448301	130467363	4	8860	691	1
	3_id18171_lociStitched	chr11	15849810	15871403	3	9091	692	1
	3_id9592_lociStitched	chr5	93843522	93862574	3	8270	693	1
	2_id2802_lociStitched	chr1	229157718	229165945	2	7453	694	1
	3_id7082_lociStitched	chr3	169064914	169083569	3	9805	695	1
	4_id18679_lociStitched	chr11	63992743	64015678	4	8854	696	1
	3_id5383_lociStitched	chr2	237863257	237882455	3	9027	697	1
	1_id13503_lociStitched	chr7	117365306	117372568	1	7263	698	1
	5_id4055_lociStitched	chr2	102406634	102436684	5	12293	699	1
	3_id22626_lociStitched	chr14	77493504	77510403	3	13718	700	1
	10_id14235_lociStitched	chr8	43820849	43838943	10	13561	701	1
	1_id17180_lociStitched	chr10	71729759	71737920	1	8162	702	1
	3_id7097_lociStitched	chr3	169898419	169924962	3	7579	703	1
	4_id19248_lociStitched	chr11	113059824	113084710	4	10159	704	1
	4_id1319_lociStitched	chr1	82033895	82052405	4	9433	705	1
	4_id10759_lociStitched	chr6	15244792	15269800	4	9617	706	1
	2_id6985_lociStitched	chr3	154785856	154800119	2	9461	707	1
	3_id12535_lociStitched	chr7	18719494	18739459	3	9579	708	1
	3_id29116_lociStitched	chr20	50600564	50621831	3	9471	709	1
	1_id3086_lociStitched	chr2	6320699	6328510	1	7812	710	1
	4_id27586_lociStitched	chr19	12831446	12848677	4	9243	711	1
	2_id24761_lociStitched	chr16	84630727	84639647	2	7102	712	1
	5_id674_lociStitched	chr1	32792376	32818544	5	10553	713	1
	4_id20266_lociStitched	chr12	53883004	53895994	4	8503	714	1
	3_id22493_lociStitched	chr14	69051352	69075302	3	9831	715	1
	2_id20688_lociStitched	chr12	92755739	92765058	2	7588	716	1
	6_id29057_lociStitched	chr20	48656435	48688356	6	11738	717	1
	3_id22576_lociStitched	chr14	75309161	75325694	3	12782	718	1
	3_id23729_lociStitched	chr15	93442104	93461767	3	9038	719	1
	4_id26996_lociStitched	chr18	43940125	43960101	4	9609	720	1
	3_id26099_lociStitched	chr17	62222457	62238560	3	8711	721	1
	1_id13896_lociStitched	chr8	11658405	11666663	1	8259	722	1
	5_id18243_lociStitched	chr11	21654695	21675753	5	8499	723	1
	2_id20140_lociStitched	chr12	48381478	48399742	2	7911	724	1
	4_id15426_lociStitched	chr9	34637187	34666692	4	10247	725	1
	6_id23849_lociStitched	chr16	420440	452649	6	10235	726	1
	3_id14192_lociStitched	chr8	41309511	41334120	3	8524	727	1
	4_id12658_lociStitched	chr7	31330316	31352563	4	7981	728	1
	2_id4011_lociStitched	chr2	98598423	98615491	2	8320	729	1
	4_id10553_lociStitched	chr6	1744777	1770001	4	9705	730	1
	1_id8258_lociStitched	chr4	111114053	111121248	1	7196	731	1
	5_id544_lociStitched	chr1	27462197	27482235	5	8503	732	1
	3_id16437_lociStitched	chr9	139218785	139241259	3	9512	733	1
	3_id12926_lociStitched	chr7	66416898	66430775	3	8684	734	1
	3_id26711_lociStitched	chr18	7115862	7146672	3	10036	735	1
	4_id18922_lociStitched	chr11	75039599	75064009	4	10728	736	1
	2_id4032_lociStitched	chr2	100719805	100731352	2	8970	737	1
	3_id1933_lociStitched	chr1	151019804	151044304	3	7870	738	1
	4_id11059_lociStitched	chr6	30640196	30659836	4	9552	739	1
	5_id7300_lociStitched	chr3	189752619	189777472	5	9038	740	1
	2_id11149_lociStitched	chr6	33574910	33588474	2	7971	741	1
	3_id10673_lociStitched	chr6	10385771	10397780	3	7537	742	1
	2_id18820_lociStitched	chr11	68079974	68099913	2	9320	743	1
	5_id10354_lociStitched	chr5	168471775	168509134	5	11848	744	1
	5_id22323_lociStitched	chr14	55092444	55121254	5	9500	745	1
	2_id6723_lociStitched	chr3	127509023	127517183	2	7677	746	1
	2_id12908_lociStitched	chr7	65610005	65618895	2	7792	747	1
	3_id25895_lociStitched	chr17	50621608	50640234	3	7678	748	1
	5_id24274_lociStitched	chr16	30758831	30799506	5	10717	749	1
	6_id20230_lociStitched	chr12	52444465	52477600	6	9085	750	1
	6_id628_lociStitched	chr1	31255281	31290198	6	10438	751	1
	3_id19569_lociStitched	chr11	128553046	128565506	3	9581	752	1
	2_id3189_lociStitched	chr2	16078497	16088209	2	7199	753	1
	3_id23045_lociStitched	chr15	42082482	42090270	3	6734	754	1
	3_id7859_lociStitched	chr4	54550375	54571341	3	7998	755	1
	2_id3719_lociStitched	chr2	65657040	65666276	2	7661	756	1
	4_id18179_lociStitched	chr11	16014755	16038505	4	6536	757	1
	3_id11880_lociStitched	chr6	119090938	119107306	3	7244	758	1
	4_id5686_lociStitched	chr3	23632019	23646527	4	7534	759	1
	2_id22310_lociStitched	chr14	54684143	54693074	2	8643	760	1
	5_id19889_lociStitched	chr12	19375537	19397678	5	12050	761	1
	4_id20336_lociStitched	chr12	57463233	57488725	4	9719	762	1
	1_id25487_lociStitched	chr17	36902337	36909699	1	7363	763	1
	4_id6810_lociStitched	chr3	134059028	134094336	4	10052	764	1
	3_id28800_lociStitched	chr20	34637717	34660253	3	7516	765	1
	1_id3201_lociStitched	chr2	16427472	16434571	1	7100	766	1
	4_id25236_lociStitched	chr17	17681754	17696262	4	8926	767	1
	3_id5824_lociStitched	chr3	37694152	37714242	3	8697	768	1
	3_id23814_lociStitched	chr15	101298824	101314740	3	7716	769	1
	2_id14524_lociStitched	chr8	77750534	77761777	2	8878	770	1
	2_id20667_lociStitched	chr12	91564364	91578177	2	8422	771	1
	3_id3191_lociStitched	chr2	16119317	16127985	3	7262	772	1
	4_id6675_lociStitched	chr3	124482231	124495898	4	9204	773	1
	5_id22014_lociStitched	chr14	21561567	21575710	5	9866	774	1
	5_id15448_lociStitched	chr9	35727606	35758082	5	9817	775	1
	3_id17736_lociStitched	chr10	112610533	112633991	3	8296	776	1
	3_id27286_lociStitched	chr19	1015476	1029863	3	8233	777	1
	3_id29466_lociStitched	chr21	40392028	40407713	3	7845	778	1
	3_id26563_lociStitched	chr17	79817699	79830541	3	7264	779	1
	6_id24035_lociStitched	chr16	11172347	11204840	6	12436	780	1
	4_id20076_lociStitched	chr12	43432177	43459480	4	8230	781	1
	5_id26747_lociStitched	chr18	11245427	11272302	5	10257	782	1
	2_id28678_lociStitched	chr20	23329521	23343640	2	8404	783	1
	2_id15855_lociStitched	chr9	97764625	97777884	2	8852	784	1
	2_id3077_lociStitched	chr2	5829985	5838557	2	8345	785	1
	4_id20072_lociStitched	chr12	43369647	43399449	4	9463	786	1
	4_id15857_lociStitched	chr9	97792438	97811711	4	10309	787	1
	3_id26272_lociStitched	chr17	70651610	70664288	3	6799	788	1
	3_id7404_lociStitched	chr3	196345074	196373386	3	7470	789	1
	4_id24951_lociStitched	chr17	938928	951709	4	10422	790	1
	4_id23870_lociStitched	chr16	763720	779014	4	8521	791	1
	2_id4572_lociStitched	chr2	164199416	164206966	2	7096	792	1
	3_id17574_lociStitched	chr10	101672124	101694150	3	8592	793	1
	3_id1910_lociStitched	chr1	150227799	150245589	3	7815	794	1
	2_id26703_lociStitched	chr18	6728039	6742429	2	10485	795	1
	1_id20442_lociStitched	chr12	65716260	65724581	1	8322	796	1
	2_id5525_lociStitched	chr3	8559675	8572532	2	9536	797	1
	4_id23901_lociStitched	chr16	2008993	2035125	4	8609	798	1
	3_id25034_lociStitched	chr17	6149248	6162154	3	7618	799	1
	1_id5986_lociStitched	chr3	49839922	49847462	1	7541	800	1
	2_id19728_lociStitched	chr12	6640753	6650729	2	7060	801	1
	2_id8804_lociStitched	chr4	183058280	183067284	2	6908	802	1
	2_id31173_lociStitched	chrX	153186672	153194753	2	6781	803	1
	2_id5711_lociStitched	chr3	25039498	25054522	2	7430	804	1
	3_id13484_lociStitched	chr7	115547376	115556951	3	7594	805	1
	2_id19340_lociStitched	chr11	118297903	118309749	2	7298	806	1
	3_id10402_lociStitched	chr5	171829894	171847478	3	8979	807	1
	4_id17963_lociStitched	chr11	305022	330582	4	10868	808	1
	2_id31073_lociStitched	chrX	133013909	133028163	2	8161	809	1
	3_id14913_lociStitched	chr8	122158628	122179026	3	9366	810	1
	4_id9668_lociStitched	chr5	106722989	106741589	4	11183	811	1
	2_id18720_lociStitched	chr11	65068002	65086052	2	6638	812	1
	3_id8368_lociStitched	chr4	124317561	124340979	3	10414	813	1
	2_id26835_lociStitched	chr18	22924201	22934998	2	9265	814	1
	3_id22496_lociStitched	chr14	69094547	69107122	3	9238	815	1
	3_id318_lociStitched	chr1	17298194	17310427	3	8913	816	1
	4_id27120_lociStitched	chr18	56671529	56693041	4	7714	817	1
	2_id7848_lociStitched	chr4	53875847	53887444	2	8812	818	1
	2_id7269_lociStitched	chr3	185813653	185829178	2	9028	819	1
	3_id28335_lociStitched	chr19	55970912	56000509	3	13128	820	1
	2_id15806_lociStitched	chr9	94707132	94717673	2	7072	821	1
	2_id12526_lociStitched	chr7	17685256	17696039	2	7891	822	1
	3_id17338_lociStitched	chr10	80826463	80845030	3	7364	823	1
	5_id25597_lociStitched	chr17	40706156	40731083	5	7708	824	1
	2_id17182_lociStitched	chr10	71859243	71866645	2	6993	825	1
	3_id24967_lociStitched	chr17	1616783	1628904	3	8118	826	1
	2_id15850_lociStitched	chr9	97681457	97692669	2	7749	827	1
	4_id18059_lociStitched	chr11	7580645	7601137	4	9593	828	1
	4_id17528_lociStitched	chr10	99160664	99188648	4	8575	829	1
	3_id11934_lociStitched	chr6	125679327	125700856	3	7602	830	1
	3_id25170_lociStitched	chr17	13492900	13506853	3	7790	831	1
	2_id14992_lociStitched	chr8	127566255	127577830	2	7684	832	1
	4_id12818_lociStitched	chr7	47062863	47092874	4	11246	833	1
	1_id21736_lociStitched	chr13	80910373	80917869	1	7497	834	1
	3_id13498_lociStitched	chr7	116592746	116612828	3	8960	835	1
	6_id29538_lociStitched	chr21	46706485	46752125	6	13483	836	1
	2_id896_lociStitched	chr1	46596295	46604793	2	6880	837	1
	3_id18127_lociStitched	chr11	12695198	12719144	3	10583	838	1
	3_id7980_lociStitched	chr4	77722253	77734339	3	7208	839	1
	7_id4960_lociStitched	chr2	202724700	202759808	7	9524	840	1
	2_id5569_lociStitched	chr3	11621727	11635993	2	11111	841	1
	2_id24979_lociStitched	chr17	2074712	2084373	2	8949	842	1
	3_id1314_lociStitched	chr1	81925580	81934352	3	7191	843	1
	5_id26252_lociStitched	chr17	70408891	70429328	5	6648	844	1
	6_id11353_lociStitched	chr6	43647904	43684558	6	13604	845	1
	5_id9826_lociStitched	chr5	123974744	124012730	5	11379	846	1
	4_id15017_lociStitched	chr8	128794079	128823342	4	7160	847	1
	4_id15155_lociStitched	chr8	145720660	145755756	4	9528	848	1
	3_id8534_lociStitched	chr4	143321857	143341857	3	9605	849	1
	4_id27264_lociStitched	chr19	506161	533773	4	7825	850	1
	2_id19732_lociStitched	chr12	6715003	6724558	2	7840	851	1
	3_id19343_lociStitched	chr11	118474534	118493932	3	11419	852	1
	2_id31008_lociStitched	chrX	123349119	123366699	2	7059	853	1
	7_id25627_lociStitched	chr17	41363965	41412031	7	8976	854	1
	3_id29099_lociStitched	chr20	50207536	50218634	3	8113	855	1
	2_id19084_lociStitched	chr11	94383206	94402319	2	7663	856	1
	6_id7507_lociStitched	chr4	4841982	4869786	6	10452	857	1
	4_id15163_lociStitched	chr8	146011676	146027567	4	8384	858	1
	4_id8313_lociStitched	chr4	119867180	119891000	4	9655	859	1
	3_id21340_lociStitched	chr13	26546737	26566309	3	7252	860	1
	1_id20602_lociStitched	chr12	85670862	85679951	1	9090	861	1
	1_id11439_lociStitched	chr6	51538750	51545468	1	6719	862	1
	2_id11597_lociStitched	chr6	82461373	82475241	2	7571	863	1
	4_id31168_lociStitched	chrX	153138567	153149072	4	6919	864	1
	4_id21212_lociStitched	chr12	128810762	128828413	4	8602	865	1
	4_id2536_lociStitched	chr1	204449580	204486335	4	9436	866	1
	3_id22418_lociStitched	chr14	61722718	61732919	3	9152	867	1
	1_id15271_lociStitched	chr9	14863643	14870868	1	7226	868	1
	3_id8982_lociStitched	chr5	16733598	16743156	3	6535	869	1
	6_id30051_lociStitched	chr22	42736645	42773638	6	9602	870	1
	1_id14466_lociStitched	chr8	72268611	72276282	1	7672	871	1
	7_id28078_lociStitched	chr19	45946532	46013450	7	12786	872	1
	3_id19574_lociStitched	chr11	128646021	128661915	3	10083	873	1
	3_id17522_lociStitched	chr10	98898762	98914066	3	8036	874	1
	3_id24210_lociStitched	chr16	28930968	28942656	3	7430	875	1
	5_id27290_lociStitched	chr19	1094755	1114147	5	8656	876	1
	5_id15400_lociStitched	chr9	33159060	33176822	5	8232	877	1
	2_id26410_lociStitched	chr17	74625886	74634544	2	7454	878	1
	5_id19621_lociStitched	chr12	73427	96078	5	9013	879	1
	2_id21728_lociStitched	chr13	80487218	80494794	2	6997	880	1
	4_id24112_lociStitched	chr16	19748250	19770388	4	9017	881	1
	1_id9500_lociStitched	chr5	83013962	83021965	1	8004	882	1
	3_id1458_lociStitched	chr1	94128566	94148083	3	7955	883	1
	4_id30003_lociStitched	chr22	40874460	40907817	4	9468	884	1
	3_id9234_lociStitched	chr5	58418940	58440811	3	9209	885	1
	2_id19151_lociStitched	chr11	102054818	102069355	2	9131	886	1
	2_id12828_lociStitched	chr7	47528247	47539365	2	7342	887	1
	1_id12625_lociStitched	chr7	28992604	28999566	1	6963	888	1
	4_id29145_lociStitched	chr20	55378805	55409630	4	8525	889	1
	2_id26385_lociStitched	chr17	74156442	74165546	2	6619	890	1
	1_id24497_lociStitched	chr16	65151571	65159104	1	7534	891	1
	2_id14131_lociStitched	chr8	37396441	37414763	2	7516	892	1
	3_id15434_lociStitched	chr9	35095707	35117856	3	7839	893	1
	1_id21180_lociStitched	chr12	125276555	125283666	1	7112	894	1
	3_id13873_lociStitched	chr8	8482314	8494153	3	9099	895	1
	4_id1997_lociStitched	chr1	154971542	154990795	4	8623	896	1
	5_id26860_lociStitched	chr18	24334670	24353517	5	7335	897	1
	2_id16728_lociStitched	chr10	20731586	20748139	2	6836	898	1
	2_id9552_lociStitched	chr5	92239687	92247639	2	6646	899	1
	3_id22053_lociStitched	chr14	23769531	23792232	3	7966	900	1
	6_id2142_lociStitched	chr1	163123612	163157900	6	10254	901	1
	2_id12279_lociStitched	chr6	161380031	161394893	2	7287	902	1
	3_id1117_lociStitched	chr1	61893006	61920480	3	9534	903	1
	4_id14995_lociStitched	chr8	127829116	127847773	4	8254	904	1
	1_id18841_lociStitched	chr11	69450861	69458781	1	7921	905	1
	2_id16625_lociStitched	chr10	13379864	13392757	2	7510	906	1
	3_id5799_lociStitched	chr3	33479588	33503016	3	7290	907	1
	2_id13329_lociStitched	chr7	100422119	100435950	2	8128	908	1
	4_id7420_lociStitched	chr3	197061934	197082429	4	6872	909	1
	3_id18188_lociStitched	chr11	16190203	16214477	3	7575	910	1
	3_id23393_lociStitched	chr15	68237413	68261985	3	7484	911	1
	3_id17288_lociStitched	chr10	78720972	78742341	3	6780	912	1
	6_id29233_lociStitched	chr20	61961880	62009791	6	9529	913	1
	3_id30751_lociStitched	chrX	70321705	70339581	3	8195	914	1
	3_id12169_lociStitched	chr6	148648554	148666965	3	8420	915	1
	3_id27946_lociStitched	chr19	39881051	39905577	3	9001	916	1
	2_id28212_lociStitched	chr19	49457491	49471743	2	7478	917	1
	4_id29781_lociStitched	chr22	29467382	29494111	4	8352	918	1
	3_id8357_lociStitched	chr4	123717948	123749899	3	7797	919	1
	2_id20532_lociStitched	chr12	76203124	76210680	2	6705	920	1
	2_id7163_lociStitched	chr3	177230688	177247033	2	8661	921	1
	2_id6110_lociStitched	chr3	55648395	55666941	2	6675	922	1
	1_id1367_lociStitched	chr1	86658677	86665119	1	6443	923	1
	5_id19488_lociStitched	chr11	125772661	125812763	5	9012	924	1
	3_id22727_lociStitched	chr14	93474821	93487043	3	4773	925	1
	5_id262_lociStitched	chr1	15515859	15552195	5	9895	926	1
	3_id12773_lociStitched	chr7	42377787	42390005	3	9653	927	1
	1_id27843_lociStitched	chr19	34285215	34292221	1	7007	928	1
	2_id18097_lociStitched	chr11	9807560	9826621	2	7328	929	1
	2_id30402_lociStitched	chrX	24163725	24172046	2	7078	930	1
	3_id17915_lociStitched	chr10	127227280	127240927	3	6349	931	1
	5_id10107_lociStitched	chr5	141732497	141748166	5	8109	932	1
	2_id13911_lociStitched	chr8	13356185	13375428	2	9389	933	1
	2_id276_lociStitched	chr1	16159963	16177635	2	7655	934	1
	3_id9983_lociStitched	chr5	135463256	135474178	3	9012	935	1
	3_id29930_lociStitched	chr22	38070688	38094018	3	7862	936	1
	6_id4157_lociStitched	chr2	110434828	110462384	6	9485	937	1
	3_id8364_lociStitched	chr4	124219008	124228766	3	6295	938	1
	5_id29067_lociStitched	chr20	48769959	48789858	5	8789	939	1
	5_id6904_lociStitched	chr3	147648208	147681699	5	9183	940	1
	6_id16207_lociStitched	chr9	130590319	130625180	6	10120	941	1
	4_id3987_lociStitched	chr2	97513426	97542851	4	9312	942	1
	3_id11470_lociStitched	chr6	55646334	55660124	3	8496	943	1
	3_id17819_lociStitched	chr10	119966704	119976714	3	6317	944	1
	4_id18152_lociStitched	chr11	14123928	14143106	4	6801	945	1
	3_id17661_lociStitched	chr10	105564405	105574875	3	6846	946	1
	4_id10233_lociStitched	chr5	150505356	150538276	4	10882	947	1
	3_id29998_lociStitched	chr22	40704153	40721100	3	6428	948	1
	6_id18455_lociStitched	chr11	44732439	44766817	6	10572	949	1
	2_id1299_lociStitched	chr1	81121472	81141630	2	8528	950	1
	4_id28207_lociStitched	chr19	49360210	49376792	4	7998	951	1
	3_id30571_lociStitched	chrX	48323294	48335023	3	7893	952	1
	3_id12388_lociStitched	chr7	2670702	2686014	3	8495	953	1
